# Supplementary material for: Time-dependent memory transformation in hippocampus and neocortex is semantic in nature
Source: Nat Commun. 2023 Sep 27;14:6037. doi: 10.1038/s41467-023-41648-1 (PMC10533832; doi:10.1038/s41467-023-41648-1)
Supplement: Supplementary file 4 — Source Data [file 41467_2023_41648_MOESM4_ESM.xlsx]

## Sheet: Figure2A_left
Name	delay	emotion	hit	sex
sj01	1d	neutral	96.6667	female
sj01	1d	negative	93.3333	female
sj02	1d	negative	96.6667	female
sj02	1d	neutral	100	female
sj03	28d	neutral	70	female
sj03	28d	negative	83.3333	female
sj04	28d	negative	60	female
sj04	28d	neutral	46.6667	female
sj05	1d	negative	96.6667	female
sj05	1d	neutral	96.6667	female
sj06	1d	negative	100	female
sj06	1d	neutral	100	female
sj07	28d	negative	70	female
sj07	28d	neutral	66.6667	female
sj08	28d	negative	83.3333	female
sj08	28d	neutral	76.6667	female
sj09	1d	neutral	70	female
sj09	1d	negative	83.3333	female
sj10	1d	negative	83.3333	female
sj10	1d	neutral	80	female
sj11	28d	neutral	53.3333	female
sj11	28d	negative	43.3333	female
sj12	28d	negative	56.6667	female
sj12	28d	neutral	46.6667	female
sj13	1d	negative	93.3333	female
sj13	1d	neutral	96.6667	female
sj14	1d	negative	93.3333	female
sj14	1d	neutral	93.3333	female
sj15	28d	negative	83.3333	female
sj15	28d	neutral	80	female
sj16	28d	negative	40	female
sj16	28d	neutral	16.6667	female
sj17	1d	neutral	93.3333	female
sj17	1d	negative	93.3333	female
sj18	1d	negative	66.6667	female
sj18	1d	neutral	83.3333	female
sj19	28d	neutral	60	female
sj19	28d	negative	80	female
sj20	28d	negative	60	female
sj20	28d	neutral	56.6667	female
sj21	1d	negative	90	female
sj21	1d	neutral	66.6667	female
sj22	1d	negative	96.6667	female
sj22	1d	neutral	96.6667	female
sj23	28d	negative	90	female
sj23	28d	neutral	96.6667	female
sj24	28d	negative	83.3333	female
sj24	28d	neutral	86.6667	female
sj25	1d	neutral	96.6667	male
sj25	1d	negative	93.3333	male
sj26	1d	neutral	96.6667	male
sj26	1d	negative	86.6667	male
sj27	28d	neutral	73.3333	male
sj27	28d	negative	93.3333	male
sj28	28d	neutral	86.6667	male
sj28	28d	negative	86.6667	male
sj29	1d	negative	96.6667	male
sj29	1d	neutral	96.6667	male
sj30	1d	negative	90	male
sj30	1d	neutral	83.3333	male
sj31	28d	negative	83.3333	male
sj31	28d	neutral	73.3333	male
sj32	28d	negative	83.3333	male
sj32	28d	neutral	80	male
sj33	1d	negative	86.6667	male
sj33	1d	neutral	86.6667	male
sj34	1d	neutral	96.6667	male
sj34	1d	negative	83.3333	male
sj35	28d	negative	100	male
sj35	28d	neutral	93.3333	male
sj36	28d	neutral	70	male
sj36	28d	negative	83.3333	male
sj37	1d	negative	100	male
sj37	1d	neutral	96.6667	male
sj38	1d	negative	90	male
sj38	1d	neutral	100	male
sj39	28d	negative	100	male
sj39	28d	neutral	96.6667	male
sj40	28d	negative	80	male
sj40	28d	neutral	53.3333	male
sj41	1d	negative	96.6667	male
sj41	1d	neutral	100	male
sj42	1d	neutral	93.3333	male
sj42	1d	negative	86.6667	male
sj43	28d	negative	73.3333	male
sj43	28d	neutral	80	male
sj44	28d	neutral	96.6667	male
sj44	28d	negative	93.3333	male
sj45	1d	negative	96.6667	male
sj45	1d	neutral	93.3333	male
sj46	1d	negative	100	male
sj46	1d	neutral	93.3333	male
sj47	28d	negative	73.3333	male
sj47	28d	neutral	73.3333	male
sj48	28d	negative	80	male
sj48	28d	neutral	83.3333	male
sj49	1d	negative	93.3333	female
sj49	1d	neutral	100	female
sj50	28d	negative	86.6667	female
sj50	28d	neutral	66.6667	female
sj51	1d	neutral	96.6667	male
sj51	1d	negative	86.6667	male
sj52	28d	neutral	96.6667	male
sj52	28d	negative	100	male

## Sheet: Figure2A_right
Name	delay	emotion	FA	lureType	sex
sj01	1d	neutral	3.33333	unrelated	female
sj01	1d	negative	10	perceptually related	female
sj01	1d	negative	0	semantically related	female
sj01	1d	neutral	3.33333	semantically related	female
sj01	1d	neutral	3.33333	perceptually related	female
sj01	1d	negative	0	unrelated	female
sj02	1d	neutral	0	unrelated	female
sj02	1d	neutral	3.33333	semantically related	female
sj02	1d	negative	0	unrelated	female
sj02	1d	negative	3.33333	perceptually related	female
sj02	1d	negative	10	semantically related	female
sj02	1d	neutral	3.33333	perceptually related	female
sj03	28d	negative	16.6667	semantically related	female
sj03	28d	negative	0	perceptually related	female
sj03	28d	neutral	6.66667	perceptually related	female
sj03	28d	neutral	0	unrelated	female
sj03	28d	neutral	16.6667	semantically related	female
sj03	28d	negative	0	unrelated	female
sj04	28d	negative	23.3333	semantically related	female
sj04	28d	neutral	10	perceptually related	female
sj04	28d	negative	0	perceptually related	female
sj04	28d	neutral	10	semantically related	female
sj04	28d	neutral	6.66667	unrelated	female
sj04	28d	negative	3.33333	unrelated	female
sj05	1d	neutral	3.33333	unrelated	female
sj05	1d	negative	10	unrelated	female
sj05	1d	neutral	10	semantically related	female
sj05	1d	negative	6.66667	semantically related	female
sj05	1d	neutral	10	perceptually related	female
sj05	1d	negative	16.6667	perceptually related	female
sj06	1d	neutral	0	unrelated	female
sj06	1d	negative	0	semantically related	female
sj06	1d	negative	0	unrelated	female
sj06	1d	neutral	0	semantically related	female
sj06	1d	neutral	0	perceptually related	female
sj06	1d	negative	0	perceptually related	female
sj07	28d	neutral	0	unrelated	female
sj07	28d	negative	0	unrelated	female
sj07	28d	negative	0	perceptually related	female
sj07	28d	neutral	0	semantically related	female
sj07	28d	negative	3.33333	semantically related	female
sj07	28d	neutral	0	perceptually related	female
sj08	28d	neutral	0	semantically related	female
sj08	28d	negative	3.33333	unrelated	female
sj08	28d	neutral	6.66667	unrelated	female
sj08	28d	negative	6.66667	semantically related	female
sj08	28d	negative	0	perceptually related	female
sj08	28d	neutral	0	perceptually related	female
sj09	1d	neutral	0	unrelated	female
sj09	1d	negative	0	unrelated	female
sj09	1d	neutral	6.66667	perceptually related	female
sj09	1d	negative	6.66667	semantically related	female
sj09	1d	negative	0	perceptually related	female
sj09	1d	neutral	3.33333	semantically related	female
sj10	1d	neutral	3.33333	unrelated	female
sj10	1d	negative	3.33333	unrelated	female
sj10	1d	neutral	6.66667	perceptually related	female
sj10	1d	negative	0	perceptually related	female
sj10	1d	neutral	10	semantically related	female
sj10	1d	negative	23.3333	semantically related	female
sj11	28d	neutral	0	unrelated	female
sj11	28d	negative	10	semantically related	female
sj11	28d	negative	0	unrelated	female
sj11	28d	negative	3.33333	perceptually related	female
sj11	28d	neutral	16.6667	perceptually related	female
sj11	28d	neutral	0	semantically related	female
sj12	28d	neutral	0	unrelated	female
sj12	28d	negative	10	semantically related	female
sj12	28d	negative	0	unrelated	female
sj12	28d	negative	3.33333	perceptually related	female
sj12	28d	neutral	10	perceptually related	female
sj12	28d	neutral	23.3333	semantically related	female
sj13	1d	neutral	0	unrelated	female
sj13	1d	negative	0	unrelated	female
sj13	1d	neutral	3.33333	perceptually related	female
sj13	1d	negative	0	perceptually related	female
sj13	1d	neutral	0	semantically related	female
sj13	1d	negative	0	semantically related	female
sj14	1d	negative	6.66667	unrelated	female
sj14	1d	neutral	0	perceptually related	female
sj14	1d	neutral	0	unrelated	female
sj14	1d	negative	3.33333	perceptually related	female
sj14	1d	neutral	13.3333	semantically related	female
sj14	1d	negative	13.3333	semantically related	female
sj15	28d	neutral	0	unrelated	female
sj15	28d	negative	0	perceptually related	female
sj15	28d	negative	0	unrelated	female
sj15	28d	neutral	0	perceptually related	female
sj15	28d	neutral	6.66667	semantically related	female
sj15	28d	negative	13.3333	semantically related	female
sj16	28d	negative	3.33333	unrelated	female
sj16	28d	negative	0	perceptually related	female
sj16	28d	neutral	3.33333	perceptually related	female
sj16	28d	neutral	0	unrelated	female
sj16	28d	neutral	13.3333	semantically related	female
sj16	28d	negative	10	semantically related	female
sj17	1d	neutral	0	perceptually related	female
sj17	1d	negative	3.33333	perceptually related	female
sj17	1d	negative	0	unrelated	female
sj17	1d	neutral	3.33333	semantically related	female
sj17	1d	neutral	0	unrelated	female
sj17	1d	negative	0	semantically related	female
sj18	1d	neutral	6.66667	perceptually related	female
sj18	1d	negative	6.66667	perceptually related	female
sj18	1d	neutral	10	unrelated	female
sj18	1d	negative	3.33333	unrelated	female
sj18	1d	neutral	13.3333	semantically related	female
sj18	1d	negative	0	semantically related	female
sj19	28d	negative	10	unrelated	female
sj19	28d	neutral	13.3333	perceptually related	female
sj19	28d	negative	13.3333	perceptually related	female
sj19	28d	neutral	16.6667	semantically related	female
sj19	28d	neutral	20	unrelated	female
sj19	28d	negative	23.3333	semantically related	female
sj20	28d	neutral	10	perceptually related	female
sj20	28d	negative	26.6667	unrelated	female
sj20	28d	neutral	26.6667	semantically related	female
sj20	28d	negative	23.3333	perceptually related	female
sj20	28d	neutral	3.33333	unrelated	female
sj20	28d	negative	26.6667	semantically related	female
sj21	1d	negative	23.3333	perceptually related	female
sj21	1d	neutral	3.33333	unrelated	female
sj21	1d	neutral	23.3333	perceptually related	female
sj21	1d	neutral	26.6667	semantically related	female
sj21	1d	negative	13.3333	unrelated	female
sj21	1d	negative	36.6667	semantically related	female
sj22	1d	neutral	0	semantically related	female
sj22	1d	negative	0	perceptually related	female
sj22	1d	negative	0	unrelated	female
sj22	1d	neutral	0	unrelated	female
sj22	1d	neutral	0	perceptually related	female
sj22	1d	negative	0	semantically related	female
sj23	28d	negative	3.33333	perceptually related	female
sj23	28d	neutral	13.3333	semantically related	female
sj23	28d	neutral	13.3333	unrelated	female
sj23	28d	neutral	6.66667	perceptually related	female
sj23	28d	negative	16.6667	unrelated	female
sj23	28d	negative	6.66667	semantically related	female
sj24	28d	neutral	23.3333	semantically related	female
sj24	28d	negative	10	perceptually related	female
sj24	28d	negative	3.33333	unrelated	female
sj24	28d	negative	23.3333	semantically related	female
sj24	28d	neutral	6.66667	unrelated	female
sj24	28d	neutral	6.66667	perceptually related	female
sj25	1d	negative	0	semantically related	male
sj25	1d	neutral	0	semantically related	male
sj25	1d	negative	0	perceptually related	male
sj25	1d	neutral	0	perceptually related	male
sj25	1d	negative	0	unrelated	male
sj25	1d	neutral	0	unrelated	male
sj26	1d	negative	0	semantically related	male
sj26	1d	neutral	6.66667	perceptually related	male
sj26	1d	neutral	10	unrelated	male
sj26	1d	negative	10	perceptually related	male
sj26	1d	neutral	23.3333	semantically related	male
sj26	1d	negative	16.6667	unrelated	male
sj27	28d	neutral	0	semantically related	male
sj27	28d	negative	0	unrelated	male
sj27	28d	neutral	0	perceptually related	male
sj27	28d	negative	3.33333	semantically related	male
sj27	28d	negative	0	perceptually related	male
sj27	28d	neutral	0	unrelated	male
sj28	28d	negative	13.3333	semantically related	male
sj28	28d	neutral	10	semantically related	male
sj28	28d	negative	3.33333	perceptually related	male
sj28	28d	neutral	3.33333	perceptually related	male
sj28	28d	negative	0	unrelated	male
sj28	28d	neutral	6.66667	unrelated	male
sj29	1d	negative	0	perceptually related	male
sj29	1d	negative	3.33333	semantically related	male
sj29	1d	neutral	0	unrelated	male
sj29	1d	neutral	0	semantically related	male
sj29	1d	neutral	0	perceptually related	male
sj29	1d	negative	0	unrelated	male
sj30	1d	neutral	16.6667	unrelated	male
sj30	1d	neutral	13.3333	semantically related	male
sj30	1d	negative	13.3333	perceptually related	male
sj30	1d	negative	6.66667	semantically related	male
sj30	1d	negative	3.33333	unrelated	male
sj30	1d	neutral	3.33333	perceptually related	male
sj31	28d	neutral	3.33333	unrelated	male
sj31	28d	negative	16.6667	perceptually related	male
sj31	28d	negative	40	semantically related	male
sj31	28d	neutral	33.3333	semantically related	male
sj31	28d	neutral	16.6667	perceptually related	male
sj31	28d	negative	10	unrelated	male
sj32	28d	neutral	10	unrelated	male
sj32	28d	neutral	16.6667	semantically related	male
sj32	28d	negative	10	unrelated	male
sj32	28d	negative	6.66667	perceptually related	male
sj32	28d	negative	16.6667	semantically related	male
sj32	28d	neutral	13.3333	perceptually related	male
sj33	1d	neutral	0	unrelated	male
sj33	1d	negative	3.33333	semantically related	male
sj33	1d	neutral	0	perceptually related	male
sj33	1d	negative	3.33333	unrelated	male
sj33	1d	neutral	6.66667	semantically related	male
sj33	1d	negative	0	perceptually related	male
sj34	1d	neutral	0	unrelated	male
sj34	1d	negative	0	semantically related	male
sj34	1d	negative	0	unrelated	male
sj34	1d	neutral	0	perceptually related	male
sj34	1d	negative	0	perceptually related	male
sj34	1d	neutral	0	semantically related	male
sj35	28d	neutral	0	unrelated	male
sj35	28d	negative	0	unrelated	male
sj35	28d	neutral	3.33333	semantically related	male
sj35	28d	negative	3.33333	semantically related	male
sj35	28d	neutral	0	perceptually related	male
sj35	28d	negative	3.33333	perceptually related	male
sj36	28d	neutral	0	unrelated	male
sj36	28d	negative	16.6667	semantically related	male
sj36	28d	negative	0	unrelated	male
sj36	28d	neutral	0	semantically related	male
sj36	28d	neutral	0	perceptually related	male
sj36	28d	negative	3.33333	perceptually related	male
sj37	1d	neutral	0	unrelated	male
sj37	1d	negative	0	unrelated	male
sj37	1d	negative	0	semantically related	male
sj37	1d	negative	0	perceptually related	male
sj37	1d	neutral	0	perceptually related	male
sj37	1d	neutral	0	semantically related	male
sj38	1d	neutral	3.33333	unrelated	male
sj38	1d	negative	0	unrelated	male
sj38	1d	negative	6.66667	perceptually related	male
sj38	1d	neutral	16.6667	semantically related	male
sj38	1d	neutral	10	perceptually related	male
sj38	1d	negative	6.66667	semantically related	male
sj39	28d	neutral	6.66667	unrelated	male
sj39	28d	negative	6.66667	unrelated	male
sj39	28d	neutral	3.33333	perceptually related	male
sj39	28d	negative	10	semantically related	male
sj39	28d	negative	10	perceptually related	male
sj39	28d	neutral	6.66667	semantically related	male
sj40	28d	neutral	3.33333	unrelated	male
sj40	28d	negative	3.33333	unrelated	male
sj40	28d	neutral	13.3333	perceptually related	male
sj40	28d	negative	0	perceptually related	male
sj40	28d	neutral	10	semantically related	male
sj40	28d	negative	13.3333	semantically related	male
sj41	1d	negative	0	unrelated	male
sj41	1d	negative	0	perceptually related	male
sj41	1d	neutral	0	perceptually related	male
sj41	1d	neutral	0	semantically related	male
sj41	1d	neutral	3.33333	unrelated	male
sj41	1d	negative	3.33333	semantically related	male
sj42	1d	negative	0	unrelated	male
sj42	1d	negative	0	perceptually related	male
sj42	1d	neutral	6.66667	perceptually related	male
sj42	1d	neutral	10	semantically related	male
sj42	1d	neutral	0	unrelated	male
sj42	1d	negative	10	semantically related	male
sj43	28d	neutral	26.6667	unrelated	male
sj43	28d	negative	16.6667	unrelated	male
sj43	28d	neutral	10	perceptually related	male
sj43	28d	negative	23.3333	perceptually related	male
sj43	28d	neutral	23.3333	semantically related	male
sj43	28d	negative	33.3333	semantically related	male
sj44	28d	negative	3.33333	unrelated	male
sj44	28d	neutral	6.66667	perceptually related	male
sj44	28d	neutral	6.66667	unrelated	male
sj44	28d	negative	6.66667	perceptually related	male
sj44	28d	neutral	20	semantically related	male
sj44	28d	negative	23.3333	semantically related	male
sj45	1d	negative	6.66667	perceptually related	male
sj45	1d	neutral	16.6667	perceptually related	male
sj45	1d	neutral	3.33333	unrelated	male
sj45	1d	negative	10	semantically related	male
sj45	1d	neutral	13.3333	semantically related	male
sj45	1d	negative	6.66667	unrelated	male
sj46	1d	negative	13.3333	perceptually related	male
sj46	1d	neutral	6.66667	unrelated	male
sj46	1d	negative	0	unrelated	male
sj46	1d	neutral	3.33333	perceptually related	male
sj46	1d	neutral	16.6667	semantically related	male
sj46	1d	negative	6.66667	semantically related	male
sj47	28d	neutral	3.33333	perceptually related	male
sj47	28d	negative	6.66667	perceptually related	male
sj47	28d	negative	6.66667	unrelated	male
sj47	28d	neutral	13.3333	semantically related	male
sj47	28d	neutral	6.66667	unrelated	male
sj47	28d	negative	23.3333	semantically related	male
sj48	28d	neutral	20	perceptually related	male
sj48	28d	negative	16.6667	perceptually related	male
sj48	28d	neutral	33.3333	unrelated	male
sj48	28d	negative	10	unrelated	male
sj48	28d	neutral	33.3333	semantically related	male
sj48	28d	negative	40	semantically related	male
sj49	1d	neutral	6.66667	semantically related	female
sj49	1d	negative	3.33333	semantically related	female
sj49	1d	negative	0	unrelated	female
sj49	1d	neutral	0	perceptually related	female
sj49	1d	negative	3.33333	perceptually related	female
sj49	1d	neutral	0	unrelated	female
sj50	28d	negative	0	perceptually related	female
sj50	28d	neutral	0	unrelated	female
sj50	28d	neutral	0	perceptually related	female
sj50	28d	neutral	6.66667	semantically related	female
sj50	28d	negative	0	unrelated	female
sj50	28d	negative	6.66667	semantically related	female
sj51	1d	neutral	3.33333	semantically related	male
sj51	1d	negative	3.33333	unrelated	male
sj51	1d	negative	0	semantically related	male
sj51	1d	negative	0	perceptually related	male
sj51	1d	neutral	3.33333	perceptually related	male
sj51	1d	neutral	0	unrelated	male
sj52	28d	neutral	6.66667	semantically related	male
sj52	28d	negative	6.66667	perceptually related	male
sj52	28d	negative	0	unrelated	male
sj52	28d	neutral	3.33333	unrelated	male
sj52	28d	neutral	0	perceptually related	male
sj52	28d	negative	10	semantically related	male

## Sheet: Figure2B
Name	delay	emotion	perceptually_transformed	semantically_transformed	forgotten	detailed	sex
sj01	1d	neutral	3.33333	3.33333	3.33333	90	female
sj01	1d	negative	10	0	6.66667	83.3333	female
sj02	1d	negative	3.33333	10	3.33333	83.3333	female
sj02	1d	neutral	3.33333	3.33333	0	93.3333	female
sj03	28d	neutral	3.33333	13.3333	23.3333	56.6667	female
sj03	28d	negative	0	16.6667	16.6667	66.6667	female
sj04	28d	negative	0	23.3333	33.3333	40	female
sj04	28d	neutral	6.66667	6.66667	36.6667	46.6667	female
sj05	1d	negative	16.6667	6.66667	0	73.3333	female
sj05	1d	neutral	10	10	3.33333	76.6667	female
sj06	1d	negative	0	0	0	100	female
sj06	1d	neutral	0	0	0	100	female
sj07	28d	negative	0	3.33333	26.6667	66.6667	female
sj07	28d	neutral	0	0	33.3333	66.6667	female
sj08	28d	negative	0	6.66667	16.6667	76.6667	female
sj08	28d	neutral	0	0	23.3333	76.6667	female
sj09	1d	neutral	6.66667	3.33333	16.6667	70	female
sj09	1d	negative	0	6.66667	16.6667	76.6667	female
sj10	1d	negative	0	23.3333	10	66.6667	female
sj10	1d	neutral	3.33333	6.66667	13.3333	73.3333	female
sj11	28d	neutral	16.6667	0	40	40	female
sj11	28d	negative	3.33333	10	43.3333	26.6667	female
sj12	28d	negative	0	6.66667	40	50	female
sj12	28d	neutral	3.33333	16.6667	40	33.3333	female
sj13	1d	negative	0	0	6.66667	93.3333	female
sj13	1d	neutral	3.33333	0	3.33333	93.3333	female
sj14	1d	negative	0	10	3.33333	80	female
sj14	1d	neutral	0	13.3333	3.33333	83.3333	female
sj15	28d	negative	0	13.3333	13.3333	73.3333	female
sj15	28d	neutral	0	6.66667	20	73.3333	female
sj16	28d	negative	0	10	56.6667	33.3333	female
sj16	28d	neutral	0	10	73.3333	13.3333	female
sj17	1d	neutral	0	3.33333	3.33333	93.3333	female
sj17	1d	negative	3.33333	0	6.66667	90	female
sj18	1d	negative	6.66667	0	30	53.3333	female
sj18	1d	neutral	3.33333	10	10	66.6667	female
sj19	28d	neutral	10	13.3333	30	40	female
sj19	28d	negative	6.66667	16.6667	20	50	female
sj20	28d	negative	13.3333	16.6667	13.3333	30	female
sj20	28d	neutral	6.66667	20	16.6667	33.3333	female
sj21	1d	negative	13.3333	26.6667	10	40	female
sj21	1d	neutral	20	23.3333	16.6667	36.6667	female
sj22	1d	negative	0	0	3.33333	96.6667	female
sj22	1d	neutral	0	0	3.33333	96.6667	female
sj23	28d	negative	3.33333	6.66667	10	80	female
sj23	28d	neutral	6.66667	13.3333	3.33333	76.6667	female
sj24	28d	negative	6.66667	20	13.3333	56.6667	female
sj24	28d	neutral	3.33333	20	10	63.3333	female
sj25	1d	neutral	0	0	3.33333	96.6667	male
sj25	1d	negative	0	0	3.33333	93.3333	male
sj26	1d	neutral	3.33333	20	3.33333	70	male
sj26	1d	negative	10	0	13.3333	76.6667	male
sj27	28d	neutral	0	0	26.6667	73.3333	male
sj27	28d	negative	0	3.33333	6.66667	90	male
sj28	28d	neutral	3.33333	10	13.3333	73.3333	male
sj28	28d	negative	3.33333	13.3333	13.3333	70	male
sj29	1d	negative	0	3.33333	3.33333	93.3333	male
sj29	1d	neutral	0	0	3.33333	96.6667	male
sj30	1d	negative	13.3333	6.66667	6.66667	73.3333	male
sj30	1d	neutral	3.33333	13.3333	13.3333	70	male
sj31	28d	negative	10	33.3333	6.66667	43.3333	male
sj31	28d	neutral	3.33333	20	20	43.3333	male
sj32	28d	negative	3.33333	13.3333	13.3333	66.6667	male
sj32	28d	neutral	6.66667	10	20	56.6667	male
sj33	1d	negative	0	3.33333	10	83.3333	male
sj33	1d	neutral	0	6.66667	10	80	male
sj34	1d	neutral	0	0	3.33333	96.6667	male
sj34	1d	negative	0	0	16.6667	83.3333	male
sj35	28d	negative	3.33333	3.33333	0	93.3333	male
sj35	28d	neutral	0	3.33333	6.66667	90	male
sj36	28d	neutral	0	0	30	70	male
sj36	28d	negative	3.33333	16.6667	13.3333	66.6667	male
sj37	1d	negative	0	0	0	100	male
sj37	1d	neutral	0	0	3.33333	96.6667	male
sj38	1d	negative	6.66667	6.66667	6.66667	80	male
sj38	1d	neutral	10	16.6667	0	73.3333	male
sj39	28d	negative	6.66667	6.66667	0	83.3333	male
sj39	28d	neutral	3.33333	6.66667	3.33333	86.6667	male
sj40	28d	negative	0	13.3333	13.3333	73.3333	male
sj40	28d	neutral	10	6.66667	40	40	male
sj41	1d	negative	0	3.33333	3.33333	93.3333	male
sj41	1d	neutral	0	0	0	100	male
sj42	1d	neutral	3.33333	6.66667	6.66667	80	male
sj42	1d	negative	0	10	10	80	male
sj43	28d	negative	16.6667	26.6667	23.3333	26.6667	male
sj43	28d	neutral	6.66667	20	13.3333	56.6667	male
sj44	28d	neutral	6.66667	20	0	73.3333	male
sj44	28d	negative	0	16.6667	3.33333	73.3333	male
sj45	1d	negative	6.66667	10	0	83.3333	male
sj45	1d	neutral	10	6.66667	6.66667	70	male
sj46	1d	negative	10	3.33333	0	83.3333	male
sj46	1d	neutral	3.33333	16.6667	3.33333	76.6667	male
sj47	28d	negative	0	16.6667	23.3333	46.6667	male
sj47	28d	neutral	3.33333	13.3333	23.3333	60	male
sj48	28d	negative	6.66667	30	6.66667	46.6667	male
sj48	28d	neutral	16.6667	30	10	40	male
sj49	1d	negative	3.33333	3.33333	3.33333	90	female
sj49	1d	neutral	0	6.66667	0	93.3333	female
sj50	28d	negative	0	6.66667	13.3333	80	female
sj50	28d	neutral	0	6.66667	33.3333	60	female
sj51	1d	neutral	3.33333	3.33333	3.33333	90	male
sj51	1d	negative	0	0	13.3333	86.6667	male
sj52	28d	neutral	0	6.66667	3.33333	90	male
sj52	28d	negative	6.66667	10	0	83.3333	male

## Sheet: Figure3a
Name	lureType	perceptual_relatedness	semantic_relatedness	sex
sj01	unrelated	0.916667	0.416667	female
sj01	semantically related	2.11667	9.7	female
sj01	perceptually related	5.83333	0.75	female
sj02	unrelated	1.2	1.68333	female
sj02	perceptually related	7.96667	1.35	female
sj02	semantically related	3.66667	9.18333	female
sj03	unrelated	4.33333	2.23333	female
sj03	perceptually related	6.65	3.26667	female
sj03	semantically related	7.21667	7.96667	female
sj04	unrelated	3.41667	2.56667	female
sj04	perceptually related	8.08333	3.13333	female
sj04	semantically related	6.4	9.41667	female
sj05	unrelated	0.0833333	0.116667	female
sj05	perceptually related	2	0.983333	female
sj05	semantically related	6.21667	7.96667	female
sj06	unrelated	0.383333	0.416667	female
sj06	perceptually related	3.9	1.51667	female
sj06	semantically related	3.38333	9.06667	female
sj07	unrelated	1.71667	2.58333	female
sj07	perceptually related	5.45	3.36667	female
sj07	semantically related	4.76667	9.05	female
sj08	unrelated	1.16667	1.03333	female
sj08	perceptually related	7.35	1.31667	female
sj08	semantically related	6.1	9.65	female
sj09	unrelated	0.183333	1.2	female
sj09	perceptually related	3.18333	2.36667	female
sj09	semantically related	2.83333	9.75	female
sj10	unrelated	0.75	0.633333	female
sj10	perceptually related	5.01667	2.4	female
sj10	semantically related	6.78333	9.55	female
sj11	unrelated	0.833333	0.883333	female
sj11	perceptually related	6.45	1.28333	female
sj11	semantically related	4.21667	9.7	female
sj12	perceptually related	7.26667	0.883333	female
sj12	unrelated	0.633333	0.4	female
sj12	semantically related	7.05	9.81667	female
sj13	semantically related	8.45	9.33333	female
sj13	perceptually related	4.5	3.15	female
sj13	unrelated	0.683333	2.61667	female
sj14	semantically related	6.05	9.86667	female
sj14	unrelated	3.03333	4.26667	female
sj14	perceptually related	7.78333	4.2	female
sj15	unrelated	1.35	1.16667	female
sj15	semantically related	4.55	9.51667	female
sj15	perceptually related	6.21667	2.05	female
sj16	unrelated	5.81667	4.03333	female
sj16	perceptually related	5.95	4.9	female
sj16	semantically related	5.45	7.4	female
sj17	unrelated	4.13333	2.73333	female
sj17	semantically related	5.21667	8.1	female
sj17	perceptually related	6.96667	3.35	female
sj18	unrelated	2.18333	1.06667	female
sj18	perceptually related	7.66667	2.63333	female
sj18	semantically related	5.03333	9.53333	female
sj19	unrelated	2.21667	3.56667	female
sj19	semantically related	4.15	9.6	female
sj19	perceptually related	5.35	3.73333	female
sj20	unrelated	2.28333	3.23333	female
sj20	perceptually related	8.6	2.85	female
sj20	semantically related	5.98333	9.88333	female
sj21	unrelated	3.2	2.16667	female
sj21	semantically related	7	9.3	female
sj21	perceptually related	6.23333	2.73333	female
sj22	unrelated	1.38333	0.716667	female
sj22	perceptually related	8.88333	0.683333	female
sj22	semantically related	3.81667	9.96667	female
sj23	unrelated	1.33333	0.883333	female
sj23	semantically related	5.6	9.55	female
sj23	perceptually related	7.85	1.46667	female
sj24	unrelated	4.05	3.26667	female
sj24	perceptually related	7.28333	4.23333	female
sj24	semantically related	7.46667	8.61667	female
sj25	perceptually related	5.2	1.5	male
sj25	semantically related	8.26667	9.16667	male
sj25	unrelated	0.5	0.983333	male
sj26	perceptually related	5.81667	3.15	male
sj26	semantically related	6.06667	9.8	male
sj26	unrelated	1.35	2.18333	male
sj27	semantically related	5.21667	8.28333	male
sj27	unrelated	1.48333	1.33333	male
sj27	perceptually related	4.61667	1.18333	male
sj28	semantically related	6.43333	8.96667	male
sj28	unrelated	1.6	1.43333	male
sj28	perceptually related	5.66667	2.41667	male
sj29	unrelated	1.63333	1.23333	male
sj29	perceptually related	6.76667	2.93333	male
sj29	semantically related	7.2	9.6	male
sj30	perceptually related	4.15	1.61667	male
sj30	unrelated	0.133333	0.9	male
sj30	semantically related	5.55	9.53333	male
sj31	unrelated	1.25	1.68333	male
sj31	perceptually related	6.41667	2.26667	male
sj31	semantically related	6.55	9.18333	male
sj32	perceptually related	5.25	0.416667	male
sj32	unrelated	0.266667	0.15	male
sj32	semantically related	2.26667	8.43333	male
sj33	unrelated	0.7	0.9	male
sj33	perceptually related	4.76667	2.46667	male
sj33	semantically related	6.76667	9.91667	male
sj34	perceptually related	6.15	3.5	male
sj34	unrelated	2.8	3.86667	male
sj34	semantically related	4.15	8.5	male
sj35	unrelated	1.73333	0.516667	male
sj35	perceptually related	7.08333	1.3	male
sj35	semantically related	3.8	9.38333	male
sj36	perceptually related	7.43333	1.41667	male
sj36	unrelated	1	0.933333	male
sj36	semantically related	4.28333	9.83333	male
sj37	unrelated	2.01667	1.75	male
sj37	perceptually related	6.26667	2.58333	male
sj37	semantically related	7.35	8.98333	male
sj38	perceptually related	5.88333	3.51667	male
sj38	unrelated	2.23333	2.75	male
sj38	semantically related	4.93333	8.65	male
sj39	perceptually related	7.48333	2.28333	male
sj39	semantically related	5.33333	9.86667	male
sj39	unrelated	2.4	1.25	male
sj40	semantically related	5.56667	9.28333	male
sj40	perceptually related	5.21667	1.96667	male
sj40	unrelated	1.13333	0.85	male
sj41	unrelated	1.1	3.15	male
sj41	semantically related	6	9.28333	male
sj41	perceptually related	5.51667	3.2	male
sj42	unrelated	2.76667	2.95	male
sj42	perceptually related	6.48333	3.41667	male
sj42	semantically related	5.03333	8.11667	male
sj43	unrelated	1.75	1.05	male
sj43	perceptually related	5.8	1.63333	male
sj43	semantically related	4.26667	9.61667	male
sj44	unrelated	3.91667	4.18333	male
sj44	perceptually related	8.11667	5.41667	male
sj44	semantically related	5.9	9.9	male
sj45	unrelated	2.28333	1.83333	male
sj45	perceptually related	6.83333	3.15	male
sj45	semantically related	5.9	9.43333	male
sj46	unrelated	1.81667	1.9	male
sj46	perceptually related	6.03333	2.4	male
sj46	semantically related	4.18333	8.63333	male
sj47	unrelated	2.7	1.86667	male
sj47	perceptually related	6.66667	2.11667	male
sj47	semantically related	7.8	9.93333	male
sj48	unrelated	1.51667	1.4	male
sj48	perceptually related	3.53333	1.81667	male
sj48	semantically related	5.11667	6.43333	male
sj49	unrelated	0.116667	0.683333	female
sj49	perceptually related	3.25	0.316667	female
sj49	semantically related	5.28333	9.46667	female
sj50	unrelated	1.15	0.566667	female
sj50	perceptually related	7.13333	0.316667	female
sj50	semantically related	5.96667	9.61667	female
sj51	unrelated	0.183333	0.216667	male
sj51	perceptually related	3.36667	0.716667	male
sj51	semantically related	4.05	9.5	male
sj52	perceptually related	7.53333	2.2	male
sj52	unrelated	1.48333	2.88333	male
sj52	semantically related	7.25	9.68333	male

## Sheet: Figure3b_SupplementaryTable6
Name	delay	emotion	stimulusTypeNum	perceptual_relatedness_centered	semantic_relatedness_centered	sex
sj01	1d	negative	newNeg_01	-2.17286324786325	-4.40790598290598	female
sj01	1d	negative	newNeg_02	-4.17286324786325	-4.40790598290598	female
sj01	1d	negative	newNeg_03	-4.17286324786325	-3.40790598290598	female
sj01	1d	negative	newNeg_04	-1.17286324786325	-4.40790598290598	female
sj01	1d	negative	newNeg_05	-4.17286324786325	-4.40790598290598	female
sj01	1d	negative	newNeg_06	-4.17286324786325	-4.40790598290598	female
sj01	1d	negative	newNeg_07	-2.17286324786325	-4.40790598290598	female
sj01	1d	negative	newNeg_08	0.827136752136752	-4.40790598290598	female
sj01	1d	negative	newNeg_09	-3.17286324786325	-1.40790598290598	female
sj01	1d	negative	newNeg_10	-4.17286324786325	-4.40790598290598	female
sj01	1d	negative	newNeg_11	-4.17286324786325	-4.40790598290598	female
sj01	1d	negative	newNeg_12	-4.17286324786325	-4.40790598290598	female
sj01	1d	negative	newNeg_13	-4.17286324786325	-3.40790598290598	female
sj01	1d	negative	newNeg_14	-2.17286324786325	-4.40790598290598	female
sj01	1d	negative	newNeg_15	-4.17286324786325	-4.40790598290598	female
sj01	1d	negative	newNeg_16	-4.17286324786325	-4.40790598290598	female
sj01	1d	negative	newNeg_17	-3.17286324786325	-2.40790598290598	female
sj01	1d	negative	newNeg_18	-1.17286324786325	-4.40790598290598	female
sj01	1d	negative	newNeg_19	-4.17286324786325	-4.40790598290598	female
sj01	1d	negative	newNeg_20	-2.17286324786325	-4.40790598290598	female
sj01	1d	negative	newNeg_21	-4.17286324786325	-4.40790598290598	female
sj01	1d	negative	newNeg_22	-4.17286324786325	-4.40790598290598	female
sj01	1d	negative	newNeg_23	-2.17286324786325	-4.40790598290598	female
sj01	1d	negative	newNeg_24	-3.17286324786325	-0.407905982905983	female
sj01	1d	negative	newNeg_25	-3.17286324786325	-3.40790598290598	female
sj01	1d	negative	newNeg_26	-4.17286324786325	-4.40790598290598	female
sj01	1d	negative	newNeg_27	-4.17286324786325	-4.40790598290598	female
sj01	1d	negative	newNeg_28	-4.17286324786325	-4.40790598290598	female
sj01	1d	negative	newNeg_29	-2.17286324786325	-3.40790598290598	female
sj01	1d	negative	newNeg_30	-3.17286324786325	-4.40790598290598	female
sj01	1d	negative	perNeg_01	1.82713675213675	0.592094017094017	female
sj01	1d	negative	perNeg_02	1.82713675213675	-4.40790598290598	female
sj01	1d	negative	perNeg_03	0.827136752136752	-3.40790598290598	female
sj01	1d	negative	perNeg_04	1.82713675213675	-4.40790598290598	female
sj01	1d	negative	perNeg_05	2.82713675213675	-4.40790598290598	female
sj01	1d	negative	perNeg_06	2.82713675213675	-3.40790598290598	female
sj01	1d	negative	perNeg_07	1.82713675213675	-4.40790598290598	female
sj01	1d	negative	perNeg_08	1.82713675213675	-4.40790598290598	female
sj01	1d	negative	perNeg_09	0.827136752136752	-1.40790598290598	female
sj01	1d	negative	perNeg_10	2.82713675213675	-4.40790598290598	female
sj01	1d	negative	perNeg_11	-0.172863247863248	-4.40790598290598	female
sj01	1d	negative	perNeg_12	2.82713675213675	-4.40790598290598	female
sj01	1d	negative	perNeg_13	1.82713675213675	-2.40790598290598	female
sj01	1d	negative	perNeg_14	-0.172863247863248	-3.40790598290598	female
sj01	1d	negative	perNeg_15	1.82713675213675	-3.40790598290598	female
sj01	1d	negative	perNeg_16	0.827136752136752	-3.40790598290598	female
sj01	1d	negative	perNeg_17	2.82713675213675	-3.40790598290598	female
sj01	1d	negative	perNeg_18	1.82713675213675	-3.40790598290598	female
sj01	1d	negative	perNeg_19	1.82713675213675	-4.40790598290598	female
sj01	1d	negative	perNeg_20	0.827136752136752	-4.40790598290598	female
sj01	1d	negative	perNeg_21	1.82713675213675	-4.40790598290598	female
sj01	1d	negative	perNeg_22	-0.172863247863248	1.59209401709402	female
sj01	1d	negative	perNeg_23	-0.172863247863248	-3.40790598290598	female
sj01	1d	negative	perNeg_24	0.827136752136752	-4.40790598290598	female
sj01	1d	negative	perNeg_25	2.82713675213675	-3.40790598290598	female
sj01	1d	negative	perNeg_26	3.82713675213675	-2.40790598290598	female
sj01	1d	negative	perNeg_27	-1.17286324786325	-3.40790598290598	female
sj01	1d	negative	perNeg_28	5.82713675213675	-4.40790598290598	female
sj01	1d	negative	perNeg_29	1.82713675213675	-3.40790598290598	female
sj01	1d	negative	perNeg_30	0.827136752136752	-4.40790598290598	female
sj01	1d	negative	semNeg_01	-1.17286324786325	5.59209401709402	female
sj01	1d	negative	semNeg_02	-3.17286324786325	5.59209401709402	female
sj01	1d	negative	semNeg_03	1.82713675213675	5.59209401709402	female
sj01	1d	negative	semNeg_04	-4.17286324786325	5.59209401709402	female
sj01	1d	negative	semNeg_05	-2.17286324786325	5.59209401709402	female
sj01	1d	negative	semNeg_06	3.82713675213675	3.59209401709402	female
sj01	1d	negative	semNeg_07	-3.17286324786325	5.59209401709402	female
sj01	1d	negative	semNeg_08	-1.17286324786325	5.59209401709402	female
sj01	1d	negative	semNeg_09	-2.17286324786325	5.59209401709402	female
sj01	1d	negative	semNeg_10	-4.17286324786325	5.59209401709402	female
sj01	1d	negative	semNeg_11	-1.17286324786325	5.59209401709402	female
sj01	1d	negative	semNeg_12	-3.17286324786325	5.59209401709402	female
sj01	1d	negative	semNeg_13	-2.17286324786325	3.59209401709402	female
sj01	1d	negative	semNeg_14	-1.17286324786325	5.59209401709402	female
sj01	1d	negative	semNeg_15	-3.17286324786325	5.59209401709402	female
sj01	1d	negative	semNeg_16	-2.17286324786325	5.59209401709402	female
sj01	1d	negative	semNeg_17	-2.17286324786325	5.59209401709402	female
sj01	1d	negative	semNeg_18	-2.17286324786325	1.59209401709402	female
sj01	1d	negative	semNeg_19	-1.17286324786325	5.59209401709402	female
sj01	1d	negative	semNeg_20	-2.17286324786325	5.59209401709402	female
sj01	1d	negative	semNeg_21	-4.17286324786325	5.59209401709402	female
sj01	1d	negative	semNeg_22	1.82713675213675	5.59209401709402	female
sj01	1d	negative	semNeg_23	-0.172863247863248	4.59209401709402	female
sj01	1d	negative	semNeg_24	-3.17286324786325	5.59209401709402	female
sj01	1d	negative	semNeg_25	-2.17286324786325	5.59209401709402	female
sj01	1d	negative	semNeg_26	-4.17286324786325	5.59209401709402	female
sj01	1d	negative	semNeg_27	2.82713675213675	5.59209401709402	female
sj01	1d	negative	semNeg_28	-2.17286324786325	5.59209401709402	female
sj01	1d	negative	semNeg_29	-2.17286324786325	5.59209401709402	female
sj01	1d	negative	semNeg_30	-3.17286324786325	5.59209401709402	female
sj01	1d	neutral	newNeu_01	-4.17286324786325	-2.40790598290598	female
sj01	1d	neutral	newNeu_02	-1.17286324786325	-4.40790598290598	female
sj01	1d	neutral	newNeu_03	-1.17286324786325	0.592094017094017	female
sj01	1d	neutral	newNeu_04	-4.17286324786325	-4.40790598290598	female
sj01	1d	neutral	newNeu_05	-0.172863247863248	-4.40790598290598	female
sj01	1d	neutral	newNeu_06	-4.17286324786325	-4.40790598290598	female
sj01	1d	neutral	newNeu_07	-4.17286324786325	-4.40790598290598	female
sj01	1d	neutral	newNeu_08	-2.17286324786325	-4.40790598290598	female
sj01	1d	neutral	newNeu_09	-2.17286324786325	-4.40790598290598	female
sj01	1d	neutral	newNeu_10	-3.17286324786325	-4.40790598290598	female
sj01	1d	neutral	newNeu_11	-4.17286324786325	-4.40790598290598	female
sj01	1d	neutral	newNeu_12	-4.17286324786325	-4.40790598290598	female
sj01	1d	neutral	newNeu_13	-2.17286324786325	-4.40790598290598	female
sj01	1d	neutral	newNeu_14	-4.17286324786325	-4.40790598290598	female
sj01	1d	neutral	newNeu_15	-1.17286324786325	-3.40790598290598	female
sj01	1d	neutral	newNeu_16	-4.17286324786325	-3.40790598290598	female
sj01	1d	neutral	newNeu_17	-4.17286324786325	-4.40790598290598	female
sj01	1d	neutral	newNeu_18	-3.17286324786325	-4.40790598290598	female
sj01	1d	neutral	newNeu_19	-4.17286324786325	-3.40790598290598	female
sj01	1d	neutral	newNeu_20	-4.17286324786325	-4.40790598290598	female
sj01	1d	neutral	newNeu_21	-4.17286324786325	-3.40790598290598	female
sj01	1d	neutral	newNeu_22	-4.17286324786325	-4.40790598290598	female
sj01	1d	neutral	newNeu_23	-4.17286324786325	-4.40790598290598	female
sj01	1d	neutral	newNeu_24	-2.17286324786325	-4.40790598290598	female
sj01	1d	neutral	newNeu_25	-3.17286324786325	-3.40790598290598	female
sj01	1d	neutral	newNeu_26	-4.17286324786325	-4.40790598290598	female
sj01	1d	neutral	newNeu_27	-4.17286324786325	-4.40790598290598	female
sj01	1d	neutral	newNeu_28	-1.17286324786325	-4.40790598290598	female
sj01	1d	neutral	newNeu_29	-4.17286324786325	-4.40790598290598	female
sj01	1d	neutral	newNeu_30	-4.17286324786325	-4.40790598290598	female
sj01	1d	neutral	perNeu_01	-0.172863247863248	-4.40790598290598	female
sj01	1d	neutral	perNeu_02	3.82713675213675	-3.40790598290598	female
sj01	1d	neutral	perNeu_03	0.827136752136752	-4.40790598290598	female
sj01	1d	neutral	perNeu_04	0.827136752136752	-4.40790598290598	female
sj01	1d	neutral	perNeu_05	2.82713675213675	-4.40790598290598	female
sj01	1d	neutral	perNeu_06	2.82713675213675	-3.40790598290598	female
sj01	1d	neutral	perNeu_07	1.82713675213675	-4.40790598290598	female
sj01	1d	neutral	perNeu_08	-0.172863247863248	-4.40790598290598	female
sj01	1d	neutral	perNeu_09	2.82713675213675	-4.40790598290598	female
sj01	1d	neutral	perNeu_10	1.82713675213675	-4.40790598290598	female
sj01	1d	neutral	perNeu_11	2.82713675213675	-2.40790598290598	female
sj01	1d	neutral	perNeu_12	1.82713675213675	-4.40790598290598	female
sj01	1d	neutral	perNeu_13	1.82713675213675	-3.40790598290598	female
sj01	1d	neutral	perNeu_14	3.82713675213675	-3.40790598290598	female
sj01	1d	neutral	perNeu_15	3.82713675213675	-3.40790598290598	female
sj01	1d	neutral	perNeu_16	-1.17286324786325	-4.40790598290598	female
sj01	1d	neutral	perNeu_17	-0.172863247863248	-4.40790598290598	female
sj01	1d	neutral	perNeu_18	1.82713675213675	-4.40790598290598	female
sj01	1d	neutral	perNeu_19	3.82713675213675	-4.40790598290598	female
sj01	1d	neutral	perNeu_20	2.82713675213675	-4.40790598290598	female
sj01	1d	neutral	perNeu_21	-4.17286324786325	-4.40790598290598	female
sj01	1d	neutral	perNeu_22	1.82713675213675	-1.40790598290598	female
sj01	1d	neutral	perNeu_23	3.82713675213675	-3.40790598290598	female
sj01	1d	neutral	perNeu_24	-1.17286324786325	-4.40790598290598	female
sj01	1d	neutral	perNeu_25	3.82713675213675	-4.40790598290598	female
sj01	1d	neutral	perNeu_26	2.82713675213675	-4.40790598290598	female
sj01	1d	neutral	perNeu_27	2.82713675213675	-2.40790598290598	female
sj01	1d	neutral	perNeu_28	1.82713675213675	-3.40790598290598	female
sj01	1d	neutral	perNeu_29	-2.17286324786325	-4.40790598290598	female
sj01	1d	neutral	perNeu_30	1.82713675213675	-2.40790598290598	female
sj01	1d	neutral	semNeu_01	-0.172863247863248	4.59209401709402	female
sj01	1d	neutral	semNeu_02	-0.172863247863248	3.59209401709402	female
sj01	1d	neutral	semNeu_03	-2.17286324786325	5.59209401709402	female
sj01	1d	neutral	semNeu_04	-3.17286324786325	5.59209401709402	female
sj01	1d	neutral	semNeu_05	-3.17286324786325	3.59209401709402	female
sj01	1d	neutral	semNeu_06	-4.17286324786325	5.59209401709402	female
sj01	1d	neutral	semNeu_07	-2.17286324786325	5.59209401709402	female
sj01	1d	neutral	semNeu_08	-3.17286324786325	5.59209401709402	female
sj01	1d	neutral	semNeu_09	-4.17286324786325	5.59209401709402	female
sj01	1d	neutral	semNeu_10	-3.17286324786325	5.59209401709402	female
sj01	1d	neutral	semNeu_11	-2.17286324786325	5.59209401709402	female
sj01	1d	neutral	semNeu_12	-3.17286324786325	5.59209401709402	female
sj01	1d	neutral	semNeu_13	-4.17286324786325	5.59209401709402	female
sj01	1d	neutral	semNeu_14	-4.17286324786325	5.59209401709402	female
sj01	1d	neutral	semNeu_15	-3.17286324786325	5.59209401709402	female
sj01	1d	neutral	semNeu_16	-2.17286324786325	5.59209401709402	female
sj01	1d	neutral	semNeu_17	-3.17286324786325	5.59209401709402	female
sj01	1d	neutral	semNeu_18	-3.17286324786325	5.59209401709402	female
sj01	1d	neutral	semNeu_19	-3.17286324786325	5.59209401709402	female
sj01	1d	neutral	semNeu_20	1.82713675213675	2.59209401709402	female
sj01	1d	neutral	semNeu_21	-1.17286324786325	5.59209401709402	female
sj01	1d	neutral	semNeu_22	-2.17286324786325	5.59209401709402	female
sj01	1d	neutral	semNeu_23	-3.17286324786325	5.59209401709402	female
sj01	1d	neutral	semNeu_24	-2.17286324786325	5.59209401709402	female
sj01	1d	neutral	semNeu_25	-2.17286324786325	5.59209401709402	female
sj01	1d	neutral	semNeu_26	-1.17286324786325	5.59209401709402	female
sj01	1d	neutral	semNeu_27	0.827136752136752	5.59209401709402	female
sj01	1d	neutral	semNeu_28	-0.172863247863248	4.59209401709402	female
sj01	1d	neutral	semNeu_29	-3.17286324786325	5.59209401709402	female
sj01	1d	neutral	semNeu_30	-3.17286324786325	5.59209401709402	female
sj02	1d	negative	newNeg_01	-0.172863247863248	-2.40790598290598	female
sj02	1d	negative	newNeg_02	-4.17286324786325	-4.40790598290598	female
sj02	1d	negative	newNeg_03	-4.17286324786325	-3.40790598290598	female
sj02	1d	negative	newNeg_04	-4.17286324786325	-3.40790598290598	female
sj02	1d	negative	newNeg_05	-4.17286324786325	-3.40790598290598	female
sj02	1d	negative	newNeg_06	-4.17286324786325	-3.40790598290598	female
sj02	1d	negative	newNeg_07	-4.17286324786325	-4.40790598290598	female
sj02	1d	negative	newNeg_08	-3.17286324786325	-3.40790598290598	female
sj02	1d	negative	newNeg_09	-4.17286324786325	-3.40790598290598	female
sj02	1d	negative	newNeg_10	-3.17286324786325	-3.40790598290598	female
sj02	1d	negative	newNeg_11	-3.17286324786325	-2.40790598290598	female
sj02	1d	negative	newNeg_12	-3.17286324786325	-3.40790598290598	female
sj02	1d	negative	newNeg_13	-4.17286324786325	3.59209401709402	female
sj02	1d	negative	newNeg_14	-2.17286324786325	-2.40790598290598	female
sj02	1d	negative	newNeg_15	-4.17286324786325	0.592094017094017	female
sj02	1d	negative	newNeg_16	-3.17286324786325	-2.40790598290598	female
sj02	1d	negative	newNeg_17	-3.17286324786325	-3.40790598290598	female
sj02	1d	negative	newNeg_18	-4.17286324786325	-1.40790598290598	female
sj02	1d	negative	newNeg_19	-3.17286324786325	-3.40790598290598	female
sj02	1d	negative	newNeg_20	-3.17286324786325	-3.40790598290598	female
sj02	1d	negative	newNeg_21	-4.17286324786325	-3.40790598290598	female
sj02	1d	negative	newNeg_22	-1.17286324786325	-0.407905982905983	female
sj02	1d	negative	newNeg_23	-3.17286324786325	-4.40790598290598	female
sj02	1d	negative	newNeg_24	-4.17286324786325	-3.40790598290598	female
sj02	1d	negative	newNeg_25	-3.17286324786325	-3.40790598290598	female
sj02	1d	negative	newNeg_26	-4.17286324786325	0.592094017094017	female
sj02	1d	negative	newNeg_27	-3.17286324786325	-3.40790598290598	female
sj02	1d	negative	newNeg_28	-4.17286324786325	-3.40790598290598	female
sj02	1d	negative	newNeg_29	-3.17286324786325	-3.40790598290598	female
sj02	1d	negative	newNeg_30	-4.17286324786325	-4.40790598290598	female
sj02	1d	negative	perNeg_01	4.82713675213675	-3.40790598290598	female
sj02	1d	negative	perNeg_02	5.82713675213675	-4.40790598290598	female
sj02	1d	negative	perNeg_03	1.82713675213675	-1.40790598290598	female
sj02	1d	negative	perNeg_04	4.82713675213675	-4.40790598290598	female
sj02	1d	negative	perNeg_05	4.82713675213675	1.59209401709402	female
sj02	1d	negative	perNeg_06	3.82713675213675	3.59209401709402	female
sj02	1d	negative	perNeg_07	4.82713675213675	-3.40790598290598	female
sj02	1d	negative	perNeg_08	5.82713675213675	-4.40790598290598	female
sj02	1d	negative	perNeg_09	3.82713675213675	-2.40790598290598	female
sj02	1d	negative	perNeg_10	2.82713675213675	-4.40790598290598	female
sj02	1d	negative	perNeg_11	2.82713675213675	0.592094017094017	female
sj02	1d	negative	perNeg_12	3.82713675213675	-4.40790598290598	female
sj02	1d	negative	perNeg_13	3.82713675213675	-4.40790598290598	female
sj02	1d	negative	perNeg_14	4.82713675213675	-2.40790598290598	female
sj02	1d	negative	perNeg_15	5.82713675213675	-3.40790598290598	female
sj02	1d	negative	perNeg_16	4.82713675213675	-4.40790598290598	female
sj02	1d	negative	perNeg_17	3.82713675213675	-4.40790598290598	female
sj02	1d	negative	perNeg_18	4.82713675213675	-3.40790598290598	female
sj02	1d	negative	perNeg_19	4.82713675213675	-4.40790598290598	female
sj02	1d	negative	perNeg_20	1.82713675213675	-1.40790598290598	female
sj02	1d	negative	perNeg_21	4.82713675213675	-4.40790598290598	female
sj02	1d	negative	perNeg_22	1.82713675213675	-4.40790598290598	female
sj02	1d	negative	perNeg_23	2.82713675213675	-0.407905982905983	female
sj02	1d	negative	perNeg_24	-2.17286324786325	-4.40790598290598	female
sj02	1d	negative	perNeg_25	5.82713675213675	-3.40790598290598	female
sj02	1d	negative	perNeg_26	5.82713675213675	-3.40790598290598	female
sj02	1d	negative	perNeg_27	5.82713675213675	-0.407905982905983	female
sj02	1d	negative	perNeg_28	5.82713675213675	-3.40790598290598	female
sj02	1d	negative	perNeg_29	2.82713675213675	-4.40790598290598	female
sj02	1d	negative	perNeg_30	3.82713675213675	-4.40790598290598	female
sj02	1d	negative	semNeg_01	-1.17286324786325	5.59209401709402	female
sj02	1d	negative	semNeg_02	-2.17286324786325	5.59209401709402	female
sj02	1d	negative	semNeg_03	5.82713675213675	5.59209401709402	female
sj02	1d	negative	semNeg_04	-1.17286324786325	5.59209401709402	female
sj02	1d	negative	semNeg_05	1.82713675213675	-3.40790598290598	female
sj02	1d	negative	semNeg_06	3.82713675213675	1.59209401709402	female
sj02	1d	negative	semNeg_07	-2.17286324786325	4.59209401709402	female
sj02	1d	negative	semNeg_08	1.82713675213675	4.59209401709402	female
sj02	1d	negative	semNeg_09	2.82713675213675	5.59209401709402	female
sj02	1d	negative	semNeg_10	1.82713675213675	5.59209401709402	female
sj02	1d	negative	semNeg_11	2.82713675213675	2.59209401709402	female
sj02	1d	negative	semNeg_12	-0.172863247863248	5.59209401709402	female
sj02	1d	negative	semNeg_13	-1.17286324786325	1.59209401709402	female
sj02	1d	negative	semNeg_14	1.82713675213675	5.59209401709402	female
sj02	1d	negative	semNeg_15	-2.17286324786325	5.59209401709402	female
sj02	1d	negative	semNeg_16	-3.17286324786325	5.59209401709402	female
sj02	1d	negative	semNeg_17	1.82713675213675	5.59209401709402	female
sj02	1d	negative	semNeg_18	-0.172863247863248	2.59209401709402	female
sj02	1d	negative	semNeg_19	-3.17286324786325	5.59209401709402	female
sj02	1d	negative	semNeg_20	-0.172863247863248	1.59209401709402	female
sj02	1d	negative	semNeg_21	-4.17286324786325	5.59209401709402	female
sj02	1d	negative	semNeg_22	0.827136752136752	5.59209401709402	female
sj02	1d	negative	semNeg_23	2.82713675213675	5.59209401709402	female
sj02	1d	negative	semNeg_24	-1.17286324786325	5.59209401709402	female
sj02	1d	negative	semNeg_25	1.82713675213675	4.59209401709402	female
sj02	1d	negative	semNeg_26	-4.17286324786325	5.59209401709402	female
sj02	1d	negative	semNeg_27	-1.17286324786325	4.59209401709402	female
sj02	1d	negative	semNeg_28	-0.172863247863248	5.59209401709402	female
sj02	1d	negative	semNeg_29	-2.17286324786325	4.59209401709402	female
sj02	1d	negative	semNeg_30	-0.172863247863248	5.59209401709402	female
sj02	1d	neutral	newNeu_01	-4.17286324786325	5.59209401709402	female
sj02	1d	neutral	newNeu_02	-1.17286324786325	-4.40790598290598	female
sj02	1d	neutral	newNeu_03	-3.17286324786325	-0.407905982905983	female
sj02	1d	neutral	newNeu_04	-4.17286324786325	-4.40790598290598	female
sj02	1d	neutral	newNeu_05	1.82713675213675	-4.40790598290598	female
sj02	1d	neutral	newNeu_06	-1.17286324786325	-4.40790598290598	female
sj02	1d	neutral	newNeu_07	-0.172863247863248	-1.40790598290598	female
sj02	1d	neutral	newNeu_08	-1.17286324786325	-4.40790598290598	female
sj02	1d	neutral	newNeu_09	-2.17286324786325	2.59209401709402	female
sj02	1d	neutral	newNeu_10	-4.17286324786325	-4.40790598290598	female
sj02	1d	neutral	newNeu_11	-4.17286324786325	4.59209401709402	female
sj02	1d	neutral	newNeu_12	0.827136752136752	-3.40790598290598	female
sj02	1d	neutral	newNeu_13	-0.172863247863248	-2.40790598290598	female
sj02	1d	neutral	newNeu_14	-0.172863247863248	-4.40790598290598	female
sj02	1d	neutral	newNeu_15	-1.17286324786325	-3.40790598290598	female
sj02	1d	neutral	newNeu_16	-4.17286324786325	-3.40790598290598	female
sj02	1d	neutral	newNeu_17	-0.172863247863248	-4.40790598290598	female
sj02	1d	neutral	newNeu_18	-2.17286324786325	-4.40790598290598	female
sj02	1d	neutral	newNeu_19	-2.17286324786325	-4.40790598290598	female
sj02	1d	neutral	newNeu_20	-3.17286324786325	-4.40790598290598	female
sj02	1d	neutral	newNeu_21	-4.17286324786325	-1.40790598290598	female
sj02	1d	neutral	newNeu_22	-4.17286324786325	-4.40790598290598	female
sj02	1d	neutral	newNeu_23	-3.17286324786325	-3.40790598290598	female
sj02	1d	neutral	newNeu_24	-4.17286324786325	-4.40790598290598	female
sj02	1d	neutral	newNeu_25	-4.17286324786325	-4.40790598290598	female
sj02	1d	neutral	newNeu_26	-3.17286324786325	-2.40790598290598	female
sj02	1d	neutral	newNeu_27	-4.17286324786325	-2.40790598290598	female
sj02	1d	neutral	newNeu_28	-3.17286324786325	-3.40790598290598	female
sj02	1d	neutral	newNeu_29	-4.17286324786325	-1.40790598290598	female
sj02	1d	neutral	newNeu_30	-3.17286324786325	-3.40790598290598	female
sj02	1d	neutral	perNeu_01	4.82713675213675	-1.40790598290598	female
sj02	1d	neutral	perNeu_02	4.82713675213675	-4.40790598290598	female
sj02	1d	neutral	perNeu_03	5.82713675213675	-3.40790598290598	female
sj02	1d	neutral	perNeu_04	0.827136752136752	-2.40790598290598	female
sj02	1d	neutral	perNeu_05	3.82713675213675	3.59209401709402	female
sj02	1d	neutral	perNeu_06	3.82713675213675	-4.40790598290598	female
sj02	1d	neutral	perNeu_07	4.82713675213675	-4.40790598290598	female
sj02	1d	neutral	perNeu_08	3.82713675213675	-3.40790598290598	female
sj02	1d	neutral	perNeu_09	4.82713675213675	-4.40790598290598	female
sj02	1d	neutral	perNeu_10	1.82713675213675	-1.40790598290598	female
sj02	1d	neutral	perNeu_11	3.82713675213675	-2.40790598290598	female
sj02	1d	neutral	perNeu_12	1.82713675213675	-4.40790598290598	female
sj02	1d	neutral	perNeu_13	1.82713675213675	2.59209401709402	female
sj02	1d	neutral	perNeu_14	5.82713675213675	-4.40790598290598	female
sj02	1d	neutral	perNeu_15	4.82713675213675	-3.40790598290598	female
sj02	1d	neutral	perNeu_16	4.82713675213675	-4.40790598290598	female
sj02	1d	neutral	perNeu_17	2.82713675213675	-1.40790598290598	female
sj02	1d	neutral	perNeu_18	1.82713675213675	-4.40790598290598	female
sj02	1d	neutral	perNeu_19	4.82713675213675	-4.40790598290598	female
sj02	1d	neutral	perNeu_20	3.82713675213675	-4.40790598290598	female
sj02	1d	neutral	perNeu_21	2.82713675213675	-4.40790598290598	female
sj02	1d	neutral	perNeu_22	5.82713675213675	-3.40790598290598	female
sj02	1d	neutral	perNeu_23	3.82713675213675	-4.40790598290598	female
sj02	1d	neutral	perNeu_24	2.82713675213675	-4.40790598290598	female
sj02	1d	neutral	perNeu_25	3.82713675213675	-4.40790598290598	female
sj02	1d	neutral	perNeu_26	4.82713675213675	-4.40790598290598	female
sj02	1d	neutral	perNeu_27	2.82713675213675	-3.40790598290598	female
sj02	1d	neutral	perNeu_28	3.82713675213675	-3.40790598290598	female
sj02	1d	neutral	perNeu_29	-0.172863247863248	-4.40790598290598	female
sj02	1d	neutral	perNeu_30	-0.172863247863248	-1.40790598290598	female
sj02	1d	neutral	semNeu_01	-2.17286324786325	5.59209401709402	female
sj02	1d	neutral	semNeu_02	0.827136752136752	0.592094017094017	female
sj02	1d	neutral	semNeu_03	-1.17286324786325	5.59209401709402	female
sj02	1d	neutral	semNeu_04	-4.17286324786325	5.59209401709402	female
sj02	1d	neutral	semNeu_05	0.827136752136752	2.59209401709402	female
sj02	1d	neutral	semNeu_06	-3.17286324786325	5.59209401709402	female
sj02	1d	neutral	semNeu_07	-3.17286324786325	5.59209401709402	female
sj02	1d	neutral	semNeu_08	-0.172863247863248	4.59209401709402	female
sj02	1d	neutral	semNeu_09	-2.17286324786325	3.59209401709402	female
sj02	1d	neutral	semNeu_10	-3.17286324786325	5.59209401709402	female
sj02	1d	neutral	semNeu_11	3.82713675213675	3.59209401709402	female
sj02	1d	neutral	semNeu_12	-3.17286324786325	5.59209401709402	female
sj02	1d	neutral	semNeu_13	-0.172863247863248	4.59209401709402	female
sj02	1d	neutral	semNeu_14	-3.17286324786325	4.59209401709402	female
sj02	1d	neutral	semNeu_15	-0.172863247863248	5.59209401709402	female
sj02	1d	neutral	semNeu_16	-3.17286324786325	5.59209401709402	female
sj02	1d	neutral	semNeu_17	-0.172863247863248	5.59209401709402	female
sj02	1d	neutral	semNeu_18	-1.17286324786325	5.59209401709402	female
sj02	1d	neutral	semNeu_19	-0.172863247863248	4.59209401709402	female
sj02	1d	neutral	semNeu_20	-2.17286324786325	4.59209401709402	female
sj02	1d	neutral	semNeu_21	-4.17286324786325	5.59209401709402	female
sj02	1d	neutral	semNeu_22	-0.172863247863248	5.59209401709402	female
sj02	1d	neutral	semNeu_23	-3.17286324786325	5.59209401709402	female
sj02	1d	neutral	semNeu_24	-1.17286324786325	5.59209401709402	female
sj02	1d	neutral	semNeu_25	4.82713675213675	5.59209401709402	female
sj02	1d	neutral	semNeu_26	-0.172863247863248	5.59209401709402	female
sj02	1d	neutral	semNeu_27	2.82713675213675	5.59209401709402	female
sj02	1d	neutral	semNeu_28	-3.17286324786325	5.59209401709402	female
sj02	1d	neutral	semNeu_29	0.827136752136752	5.59209401709402	female
sj02	1d	neutral	semNeu_30	0.827136752136752	5.59209401709402	female
sj03	28d	negative	newNeg_01	-0.713888888888889	-3.40726495726496	female
sj03	28d	negative	newNeg_02	-3.71388888888889	-2.40726495726496	female
sj03	28d	negative	newNeg_03	-1.71388888888889	-2.40726495726496	female
sj03	28d	negative	newNeg_04	-0.713888888888889	-2.40726495726496	female
sj03	28d	negative	newNeg_05	-0.713888888888889	-2.40726495726496	female
sj03	28d	negative	newNeg_06	-1.71388888888889	-2.40726495726496	female
sj03	28d	negative	newNeg_07	0.286111111111111	-1.40726495726496	female
sj03	28d	negative	newNeg_08	2.28611111111111	-3.40726495726496	female
sj03	28d	negative	newNeg_09	-0.713888888888889	-2.40726495726496	female
sj03	28d	negative	newNeg_10	-0.713888888888889	-2.40726495726496	female
sj03	28d	negative	newNeg_11	0.286111111111111	-2.40726495726496	female
sj03	28d	negative	newNeg_12	1.28611111111111	-0.407264957264958	female
sj03	28d	negative	newNeg_13	-0.713888888888889	0.592735042735042	female
sj03	28d	negative	newNeg_14	1.28611111111111	-0.407264957264958	female
sj03	28d	negative	newNeg_15	-0.713888888888889	-1.40726495726496	female
sj03	28d	negative	newNeg_16	-0.713888888888889	-2.40726495726496	female
sj03	28d	negative	newNeg_17	-0.713888888888889	-2.40726495726496	female
sj03	28d	negative	newNeg_18	-0.713888888888889	-2.40726495726496	female
sj03	28d	negative	newNeg_19	0.286111111111111	-2.40726495726496	female
sj03	28d	negative	newNeg_20	-1.71388888888889	-3.40726495726496	female
sj03	28d	negative	newNeg_21	-0.713888888888889	-1.40726495726496	female
sj03	28d	negative	newNeg_22	0.286111111111111	-2.40726495726496	female
sj03	28d	negative	newNeg_23	0.286111111111111	-1.40726495726496	female
sj03	28d	negative	newNeg_24	-1.71388888888889	-2.40726495726496	female
sj03	28d	negative	newNeg_25	-0.713888888888889	-3.40726495726496	female
sj03	28d	negative	newNeg_26	-0.713888888888889	0.592735042735042	female
sj03	28d	negative	newNeg_27	-0.713888888888889	-2.40726495726496	female
sj03	28d	negative	newNeg_28	-0.713888888888889	-2.40726495726496	female
sj03	28d	negative	newNeg_29	0.286111111111111	-0.407264957264958	female
sj03	28d	negative	newNeg_30	1.28611111111111	-2.40726495726496	female
sj03	28d	negative	perNeg_01	-0.713888888888889	-2.40726495726496	female
sj03	28d	negative	perNeg_02	1.28611111111111	-1.40726495726496	female
sj03	28d	negative	perNeg_03	2.28611111111111	-3.40726495726496	female
sj03	28d	negative	perNeg_04	0.286111111111111	-0.407264957264958	female
sj03	28d	negative	perNeg_05	2.28611111111111	-1.40726495726496	female
sj03	28d	negative	perNeg_06	2.28611111111111	2.59273504273504	female
sj03	28d	negative	perNeg_07	3.28611111111111	0.592735042735042	female
sj03	28d	negative	perNeg_08	2.28611111111111	0.592735042735042	female
sj03	28d	negative	perNeg_09	2.28611111111111	0.592735042735042	female
sj03	28d	negative	perNeg_10	-0.713888888888889	-3.40726495726496	female
sj03	28d	negative	perNeg_11	2.28611111111111	-1.40726495726496	female
sj03	28d	negative	perNeg_12	2.28611111111111	-1.40726495726496	female
sj03	28d	negative	perNeg_13	1.28611111111111	-1.40726495726496	female
sj03	28d	negative	perNeg_14	3.28611111111111	-2.40726495726496	female
sj03	28d	negative	perNeg_15	3.28611111111111	-1.40726495726496	female
sj03	28d	negative	perNeg_16	1.28611111111111	0.592735042735042	female
sj03	28d	negative	perNeg_17	3.28611111111111	-2.40726495726496	female
sj03	28d	negative	perNeg_18	2.28611111111111	-2.40726495726496	female
sj03	28d	negative	perNeg_19	1.28611111111111	0.592735042735042	female
sj03	28d	negative	perNeg_20	1.28611111111111	-0.407264957264958	female
sj03	28d	negative	perNeg_21	2.28611111111111	-2.40726495726496	female
sj03	28d	negative	perNeg_22	2.28611111111111	-3.40726495726496	female
sj03	28d	negative	perNeg_23	2.28611111111111	-1.40726495726496	female
sj03	28d	negative	perNeg_24	1.28611111111111	-0.407264957264958	female
sj03	28d	negative	perNeg_25	3.28611111111111	-2.40726495726496	female
sj03	28d	negative	perNeg_26	3.28611111111111	-2.40726495726496	female
sj03	28d	negative	perNeg_27	2.28611111111111	-2.40726495726496	female
sj03	28d	negative	perNeg_28	4.28611111111111	-1.40726495726496	female
sj03	28d	negative	perNeg_29	2.28611111111111	-0.407264957264958	female
sj03	28d	negative	perNeg_30	0.286111111111111	-0.407264957264958	female
sj03	28d	negative	semNeg_01	2.28611111111111	2.59273504273504	female
sj03	28d	negative	semNeg_02	3.28611111111111	3.59273504273504	female
sj03	28d	negative	semNeg_03	2.28611111111111	1.59273504273504	female
sj03	28d	negative	semNeg_04	2.28611111111111	4.59273504273504	female
sj03	28d	negative	semNeg_05	-0.713888888888889	-0.407264957264958	female
sj03	28d	negative	semNeg_06	3.28611111111111	4.59273504273504	female
sj03	28d	negative	semNeg_07	2.28611111111111	1.59273504273504	female
sj03	28d	negative	semNeg_08	2.28611111111111	2.59273504273504	female
sj03	28d	negative	semNeg_09	2.28611111111111	1.59273504273504	female
sj03	28d	negative	semNeg_10	3.28611111111111	2.59273504273504	female
sj03	28d	negative	semNeg_11	2.28611111111111	3.59273504273504	female
sj03	28d	negative	semNeg_12	2.28611111111111	2.59273504273504	female
sj03	28d	negative	semNeg_13	2.28611111111111	0.592735042735042	female
sj03	28d	negative	semNeg_14	4.28611111111111	2.59273504273504	female
sj03	28d	negative	semNeg_15	2.28611111111111	4.59273504273504	female
sj03	28d	negative	semNeg_16	3.28611111111111	2.59273504273504	female
sj03	28d	negative	semNeg_17	3.28611111111111	3.59273504273504	female
sj03	28d	negative	semNeg_18	2.28611111111111	1.59273504273504	female
sj03	28d	negative	semNeg_19	2.28611111111111	4.59273504273504	female
sj03	28d	negative	semNeg_20	3.28611111111111	4.59273504273504	female
sj03	28d	negative	semNeg_21	4.28611111111111	5.59273504273504	female
sj03	28d	negative	semNeg_22	3.28611111111111	2.59273504273504	female
sj03	28d	negative	semNeg_23	2.28611111111111	3.59273504273504	female
sj03	28d	negative	semNeg_24	1.28611111111111	4.59273504273504	female
sj03	28d	negative	semNeg_25	3.28611111111111	5.59273504273504	female
sj03	28d	negative	semNeg_26	2.28611111111111	3.59273504273504	female
sj03	28d	negative	semNeg_27	3.28611111111111	4.59273504273504	female
sj03	28d	negative	semNeg_28	-0.713888888888889	4.59273504273504	female
sj03	28d	negative	semNeg_29	2.28611111111111	4.59273504273504	female
sj03	28d	negative	semNeg_30	2.28611111111111	3.59273504273504	female
sj03	28d	neutral	newNeu_01	2.28611111111111	-2.40726495726496	female
sj03	28d	neutral	newNeu_02	0.286111111111111	-2.40726495726496	female
sj03	28d	neutral	newNeu_03	-1.71388888888889	-1.40726495726496	female
sj03	28d	neutral	newNeu_04	-0.713888888888889	-2.40726495726496	female
sj03	28d	neutral	newNeu_05	-1.71388888888889	-2.40726495726496	female
sj03	28d	neutral	newNeu_06	0.286111111111111	-2.40726495726496	female
sj03	28d	neutral	newNeu_07	2.28611111111111	-0.407264957264958	female
sj03	28d	neutral	newNeu_08	-0.713888888888889	-2.40726495726496	female
sj03	28d	neutral	newNeu_09	2.28611111111111	-2.40726495726496	female
sj03	28d	neutral	newNeu_10	-0.713888888888889	-1.40726495726496	female
sj03	28d	neutral	newNeu_11	-0.713888888888889	-2.40726495726496	female
sj03	28d	neutral	newNeu_12	1.28611111111111	-1.40726495726496	female
sj03	28d	neutral	newNeu_13	-1.71388888888889	-2.40726495726496	female
sj03	28d	neutral	newNeu_14	1.28611111111111	-2.40726495726496	female
sj03	28d	neutral	newNeu_15	-0.713888888888889	-2.40726495726496	female
sj03	28d	neutral	newNeu_16	-1.71388888888889	-2.40726495726496	female
sj03	28d	neutral	newNeu_17	-0.713888888888889	-2.40726495726496	female
sj03	28d	neutral	newNeu_18	-1.71388888888889	-2.40726495726496	female
sj03	28d	neutral	newNeu_19	2.28611111111111	-1.40726495726496	female
sj03	28d	neutral	newNeu_20	-0.713888888888889	-3.40726495726496	female
sj03	28d	neutral	newNeu_21	-1.71388888888889	-3.40726495726496	female
sj03	28d	neutral	newNeu_22	0.286111111111111	-2.40726495726496	female
sj03	28d	neutral	newNeu_23	-1.71388888888889	-2.40726495726496	female
sj03	28d	neutral	newNeu_24	-3.71388888888889	-3.40726495726496	female
sj03	28d	neutral	newNeu_25	-0.713888888888889	-2.40726495726496	female
sj03	28d	neutral	newNeu_26	2.28611111111111	-2.40726495726496	female
sj03	28d	neutral	newNeu_27	-0.713888888888889	-2.40726495726496	female
sj03	28d	neutral	newNeu_28	-1.71388888888889	-2.40726495726496	female
sj03	28d	neutral	newNeu_29	-0.713888888888889	-3.40726495726496	female
sj03	28d	neutral	newNeu_30	0.286111111111111	-2.40726495726496	female
sj03	28d	neutral	perNeu_01	2.28611111111111	-1.40726495726496	female
sj03	28d	neutral	perNeu_02	1.28611111111111	-1.40726495726496	female
sj03	28d	neutral	perNeu_03	1.28611111111111	-0.407264957264958	female
sj03	28d	neutral	perNeu_04	1.28611111111111	0.592735042735042	female
sj03	28d	neutral	perNeu_05	1.28611111111111	2.59273504273504	female
sj03	28d	neutral	perNeu_06	1.28611111111111	-1.40726495726496	female
sj03	28d	neutral	perNeu_07	1.28611111111111	-0.407264957264958	female
sj03	28d	neutral	perNeu_08	3.28611111111111	-1.40726495726496	female
sj03	28d	neutral	perNeu_09	2.28611111111111	-1.40726495726496	female
sj03	28d	neutral	perNeu_10	2.28611111111111	1.59273504273504	female
sj03	28d	neutral	perNeu_11	1.28611111111111	-1.40726495726496	female
sj03	28d	neutral	perNeu_12	1.28611111111111	-1.40726495726496	female
sj03	28d	neutral	perNeu_13	4.28611111111111	-0.407264957264958	female
sj03	28d	neutral	perNeu_14	2.28611111111111	2.59273504273504	female
sj03	28d	neutral	perNeu_15	3.28611111111111	-2.40726495726496	female
sj03	28d	neutral	perNeu_16	1.28611111111111	-1.40726495726496	female
sj03	28d	neutral	perNeu_17	1.28611111111111	-0.407264957264958	female
sj03	28d	neutral	perNeu_18	3.28611111111111	-3.40726495726496	female
sj03	28d	neutral	perNeu_19	3.28611111111111	-1.40726495726496	female
sj03	28d	neutral	perNeu_20	2.28611111111111	-2.40726495726496	female
sj03	28d	neutral	perNeu_21	-2.71388888888889	-2.40726495726496	female
sj03	28d	neutral	perNeu_22	2.28611111111111	-0.407264957264958	female
sj03	28d	neutral	perNeu_23	1.28611111111111	-2.40726495726496	female
sj03	28d	neutral	perNeu_24	0.286111111111111	-2.40726495726496	female
sj03	28d	neutral	perNeu_25	2.28611111111111	-2.40726495726496	female
sj03	28d	neutral	perNeu_26	2.28611111111111	-1.40726495726496	female
sj03	28d	neutral	perNeu_27	2.28611111111111	-1.40726495726496	female
sj03	28d	neutral	perNeu_28	1.28611111111111	-1.40726495726496	female
sj03	28d	neutral	perNeu_29	1.28611111111111	-2.40726495726496	female
sj03	28d	neutral	perNeu_30	3.28611111111111	0.592735042735042	female
sj03	28d	neutral	semNeu_01	2.28611111111111	4.59273504273504	female
sj03	28d	neutral	semNeu_02	0.286111111111111	3.59273504273504	female
sj03	28d	neutral	semNeu_03	3.28611111111111	5.59273504273504	female
sj03	28d	neutral	semNeu_04	2.28611111111111	3.59273504273504	female
sj03	28d	neutral	semNeu_05	3.28611111111111	2.59273504273504	female
sj03	28d	neutral	semNeu_06	2.28611111111111	4.59273504273504	female
sj03	28d	neutral	semNeu_07	3.28611111111111	3.59273504273504	female
sj03	28d	neutral	semNeu_08	2.28611111111111	1.59273504273504	female
sj03	28d	neutral	semNeu_09	0.286111111111111	2.59273504273504	female
sj03	28d	neutral	semNeu_10	3.28611111111111	2.59273504273504	female
sj03	28d	neutral	semNeu_11	2.28611111111111	3.59273504273504	female
sj03	28d	neutral	semNeu_12	3.28611111111111	3.59273504273504	female
sj03	28d	neutral	semNeu_13	2.28611111111111	3.59273504273504	female
sj03	28d	neutral	semNeu_14	2.28611111111111	2.59273504273504	female
sj03	28d	neutral	semNeu_15	1.28611111111111	2.59273504273504	female
sj03	28d	neutral	semNeu_16	2.28611111111111	4.59273504273504	female
sj03	28d	neutral	semNeu_17	4.28611111111111	4.59273504273504	female
sj03	28d	neutral	semNeu_18	1.28611111111111	2.59273504273504	female
sj03	28d	neutral	semNeu_19	4.28611111111111	3.59273504273504	female
sj03	28d	neutral	semNeu_20	3.28611111111111	2.59273504273504	female
sj03	28d	neutral	semNeu_21	2.28611111111111	3.59273504273504	female
sj03	28d	neutral	semNeu_22	3.28611111111111	3.59273504273504	female
sj03	28d	neutral	semNeu_23	3.28611111111111	5.59273504273504	female
sj03	28d	neutral	semNeu_24	3.28611111111111	5.59273504273504	female
sj03	28d	neutral	semNeu_25	3.28611111111111	3.59273504273504	female
sj03	28d	neutral	semNeu_26	3.28611111111111	5.59273504273504	female
sj03	28d	neutral	semNeu_27	2.28611111111111	5.59273504273504	female
sj03	28d	neutral	semNeu_28	1.28611111111111	5.59273504273504	female
sj03	28d	neutral	semNeu_29	2.28611111111111	2.59273504273504	female
sj03	28d	neutral	semNeu_30	1.28611111111111	4.59273504273504	female
sj04	28d	negative	newNeg_01	-0.713888888888889	-2.40726495726496	female
sj04	28d	negative	newNeg_02	-4.71388888888889	3.59273504273504	female
sj04	28d	negative	newNeg_03	-4.71388888888889	0.592735042735042	female
sj04	28d	negative	newNeg_04	1.28611111111111	-4.40726495726496	female
sj04	28d	negative	newNeg_05	1.28611111111111	-3.40726495726496	female
sj04	28d	negative	newNeg_06	-4.71388888888889	-4.40726495726496	female
sj04	28d	negative	newNeg_07	-3.71388888888889	-4.40726495726496	female
sj04	28d	negative	newNeg_08	3.28611111111111	-4.40726495726496	female
sj04	28d	negative	newNeg_09	-3.71388888888889	-4.40726495726496	female
sj04	28d	negative	newNeg_10	1.28611111111111	-2.40726495726496	female
sj04	28d	negative	newNeg_11	1.28611111111111	-4.40726495726496	female
sj04	28d	negative	newNeg_12	-0.713888888888889	0.592735042735042	female
sj04	28d	negative	newNeg_13	-0.713888888888889	-2.40726495726496	female
sj04	28d	negative	newNeg_14	1.28611111111111	-2.40726495726496	female
sj04	28d	negative	newNeg_15	-0.713888888888889	1.59273504273504	female
sj04	28d	negative	newNeg_16	-1.71388888888889	-4.40726495726496	female
sj04	28d	negative	newNeg_17	-3.71388888888889	-0.407264957264958	female
sj04	28d	negative	newNeg_18	1.28611111111111	1.59273504273504	female
sj04	28d	negative	newNeg_19	-2.71388888888889	3.59273504273504	female
sj04	28d	negative	newNeg_20	-0.713888888888889	-4.40726495726496	female
sj04	28d	negative	newNeg_21	-3.71388888888889	-0.407264957264958	female
sj04	28d	negative	newNeg_22	-3.71388888888889	-4.40726495726496	female
sj04	28d	negative	newNeg_23	1.28611111111111	1.59273504273504	female
sj04	28d	negative	newNeg_24	-2.71388888888889	-3.40726495726496	female
sj04	28d	negative	newNeg_25	-4.71388888888889	0.592735042735042	female
sj04	28d	negative	newNeg_26	-4.71388888888889	2.59273504273504	female
sj04	28d	negative	newNeg_27	-2.71388888888889	-4.40726495726496	female
sj04	28d	negative	newNeg_28	-2.71388888888889	-3.40726495726496	female
sj04	28d	negative	newNeg_29	-2.71388888888889	-2.40726495726496	female
sj04	28d	negative	newNeg_30	0.286111111111111	-1.40726495726496	female
sj04	28d	negative	perNeg_01	4.28611111111111	-0.407264957264958	female
sj04	28d	negative	perNeg_02	4.28611111111111	-1.40726495726496	female
sj04	28d	negative	perNeg_03	1.28611111111111	0.592735042735042	female
sj04	28d	negative	perNeg_04	1.28611111111111	-3.40726495726496	female
sj04	28d	negative	perNeg_05	5.28611111111111	-2.40726495726496	female
sj04	28d	negative	perNeg_06	1.28611111111111	3.59273504273504	female
sj04	28d	negative	perNeg_07	4.28611111111111	-0.407264957264958	female
sj04	28d	negative	perNeg_08	5.28611111111111	-4.40726495726496	female
sj04	28d	negative	perNeg_09	3.28611111111111	2.59273504273504	female
sj04	28d	negative	perNeg_10	3.28611111111111	-3.40726495726496	female
sj04	28d	negative	perNeg_11	2.28611111111111	-2.40726495726496	female
sj04	28d	negative	perNeg_12	2.28611111111111	-3.40726495726496	female
sj04	28d	negative	perNeg_13	4.28611111111111	-2.40726495726496	female
sj04	28d	negative	perNeg_14	4.28611111111111	2.59273504273504	female
sj04	28d	negative	perNeg_15	4.28611111111111	-2.40726495726496	female
sj04	28d	negative	perNeg_16	3.28611111111111	-0.407264957264958	female
sj04	28d	negative	perNeg_17	4.28611111111111	-4.40726495726496	female
sj04	28d	negative	perNeg_18	4.28611111111111	-0.407264957264958	female
sj04	28d	negative	perNeg_19	3.28611111111111	2.59273504273504	female
sj04	28d	negative	perNeg_20	1.28611111111111	1.59273504273504	female
sj04	28d	negative	perNeg_21	2.28611111111111	-4.40726495726496	female
sj04	28d	negative	perNeg_22	1.28611111111111	2.59273504273504	female
sj04	28d	negative	perNeg_23	3.28611111111111	-1.40726495726496	female
sj04	28d	negative	perNeg_24	2.28611111111111	-3.40726495726496	female
sj04	28d	negative	perNeg_25	4.28611111111111	-3.40726495726496	female
sj04	28d	negative	perNeg_26	4.28611111111111	-0.407264957264958	female
sj04	28d	negative	perNeg_27	3.28611111111111	-2.40726495726496	female
sj04	28d	negative	perNeg_28	5.28611111111111	-3.40726495726496	female
sj04	28d	negative	perNeg_29	4.28611111111111	0.592735042735042	female
sj04	28d	negative	perNeg_30	2.28611111111111	-3.40726495726496	female
sj04	28d	negative	semNeg_01	-0.713888888888889	4.59273504273504	female
sj04	28d	negative	semNeg_02	3.28611111111111	4.59273504273504	female
sj04	28d	negative	semNeg_03	4.28611111111111	4.59273504273504	female
sj04	28d	negative	semNeg_04	2.28611111111111	4.59273504273504	female
sj04	28d	negative	semNeg_05	2.28611111111111	0.592735042735042	female
sj04	28d	negative	semNeg_06	3.28611111111111	4.59273504273504	female
sj04	28d	negative	semNeg_07	-0.713888888888889	5.59273504273504	female
sj04	28d	negative	semNeg_08	5.28611111111111	3.59273504273504	female
sj04	28d	negative	semNeg_09	-0.713888888888889	5.59273504273504	female
sj04	28d	negative	semNeg_10	1.28611111111111	5.59273504273504	female
sj04	28d	negative	semNeg_11	4.28611111111111	3.59273504273504	female
sj04	28d	negative	semNeg_12	-0.713888888888889	5.59273504273504	female
sj04	28d	negative	semNeg_13	1.28611111111111	-3.40726495726496	female
sj04	28d	negative	semNeg_14	2.28611111111111	5.59273504273504	female
sj04	28d	negative	semNeg_15	2.28611111111111	5.59273504273504	female
sj04	28d	negative	semNeg_16	0.286111111111111	4.59273504273504	female
sj04	28d	negative	semNeg_17	5.28611111111111	5.59273504273504	female
sj04	28d	negative	semNeg_18	2.28611111111111	4.59273504273504	female
sj04	28d	negative	semNeg_19	-0.713888888888889	5.59273504273504	female
sj04	28d	negative	semNeg_20	1.28611111111111	5.59273504273504	female
sj04	28d	negative	semNeg_21	-0.713888888888889	5.59273504273504	female
sj04	28d	negative	semNeg_22	-0.713888888888889	5.59273504273504	female
sj04	28d	negative	semNeg_23	-0.713888888888889	5.59273504273504	female
sj04	28d	negative	semNeg_24	1.28611111111111	4.59273504273504	female
sj04	28d	negative	semNeg_25	3.28611111111111	5.59273504273504	female
sj04	28d	negative	semNeg_26	0.286111111111111	4.59273504273504	female
sj04	28d	negative	semNeg_27	5.28611111111111	4.59273504273504	female
sj04	28d	negative	semNeg_28	1.28611111111111	5.59273504273504	female
sj04	28d	negative	semNeg_29	1.28611111111111	5.59273504273504	female
sj04	28d	negative	semNeg_30	5.28611111111111	5.59273504273504	female
sj04	28d	neutral	newNeu_01	-4.71388888888889	4.59273504273504	female
sj04	28d	neutral	newNeu_02	2.28611111111111	-1.40726495726496	female
sj04	28d	neutral	newNeu_03	3.28611111111111	-0.407264957264958	female
sj04	28d	neutral	newNeu_04	-2.71388888888889	-3.40726495726496	female
sj04	28d	neutral	newNeu_05	2.28611111111111	-4.40726495726496	female
sj04	28d	neutral	newNeu_06	2.28611111111111	-1.40726495726496	female
sj04	28d	neutral	newNeu_07	1.28611111111111	1.59273504273504	female
sj04	28d	neutral	newNeu_08	-1.71388888888889	-3.40726495726496	female
sj04	28d	neutral	newNeu_09	-2.71388888888889	-3.40726495726496	female
sj04	28d	neutral	newNeu_10	0.286111111111111	-1.40726495726496	female
sj04	28d	neutral	newNeu_11	-2.71388888888889	0.592735042735042	female
sj04	28d	neutral	newNeu_12	1.28611111111111	-0.407264957264958	female
sj04	28d	neutral	newNeu_13	0.286111111111111	2.59273504273504	female
sj04	28d	neutral	newNeu_14	-4.71388888888889	-4.40726495726496	female
sj04	28d	neutral	newNeu_15	2.28611111111111	-4.40726495726496	female
sj04	28d	neutral	newNeu_16	-1.71388888888889	-4.40726495726496	female
sj04	28d	neutral	newNeu_17	1.28611111111111	-2.40726495726496	female
sj04	28d	neutral	newNeu_18	0.286111111111111	-3.40726495726496	female
sj04	28d	neutral	newNeu_19	-3.71388888888889	-3.40726495726496	female
sj04	28d	neutral	newNeu_20	-2.71388888888889	-3.40726495726496	female
sj04	28d	neutral	newNeu_21	-0.713888888888889	1.59273504273504	female
sj04	28d	neutral	newNeu_22	1.28611111111111	-3.40726495726496	female
sj04	28d	neutral	newNeu_23	-3.71388888888889	0.592735042735042	female
sj04	28d	neutral	newNeu_24	1.28611111111111	-4.40726495726496	female
sj04	28d	neutral	newNeu_25	-3.71388888888889	-3.40726495726496	female
sj04	28d	neutral	newNeu_26	-2.71388888888889	-4.40726495726496	female
sj04	28d	neutral	newNeu_27	-4.71388888888889	2.59273504273504	female
sj04	28d	neutral	newNeu_28	-4.71388888888889	-4.40726495726496	female
sj04	28d	neutral	newNeu_29	-2.71388888888889	-4.40726495726496	female
sj04	28d	neutral	newNeu_30	1.28611111111111	-2.40726495726496	female
sj04	28d	neutral	perNeu_01	4.28611111111111	0.592735042735042	female
sj04	28d	neutral	perNeu_02	2.28611111111111	-3.40726495726496	female
sj04	28d	neutral	perNeu_03	4.28611111111111	-0.407264957264958	female
sj04	28d	neutral	perNeu_04	2.28611111111111	-0.407264957264958	female
sj04	28d	neutral	perNeu_05	2.28611111111111	-4.40726495726496	female
sj04	28d	neutral	perNeu_06	2.28611111111111	-3.40726495726496	female
sj04	28d	neutral	perNeu_07	3.28611111111111	0.592735042735042	female
sj04	28d	neutral	perNeu_08	2.28611111111111	4.59273504273504	female
sj04	28d	neutral	perNeu_09	5.28611111111111	-0.407264957264958	female
sj04	28d	neutral	perNeu_10	3.28611111111111	-1.40726495726496	female
sj04	28d	neutral	perNeu_11	3.28611111111111	1.59273504273504	female
sj04	28d	neutral	perNeu_12	4.28611111111111	-0.407264957264958	female
sj04	28d	neutral	perNeu_13	4.28611111111111	1.59273504273504	female
sj04	28d	neutral	perNeu_14	4.28611111111111	1.59273504273504	female
sj04	28d	neutral	perNeu_15	4.28611111111111	-3.40726495726496	female
sj04	28d	neutral	perNeu_16	2.28611111111111	4.59273504273504	female
sj04	28d	neutral	perNeu_17	-0.713888888888889	-4.40726495726496	female
sj04	28d	neutral	perNeu_18	3.28611111111111	-4.40726495726496	female
sj04	28d	neutral	perNeu_19	4.28611111111111	-4.40726495726496	female
sj04	28d	neutral	perNeu_20	4.28611111111111	-2.40726495726496	female
sj04	28d	neutral	perNeu_21	4.28611111111111	-4.40726495726496	female
sj04	28d	neutral	perNeu_22	4.28611111111111	-0.407264957264958	female
sj04	28d	neutral	perNeu_23	2.28611111111111	-3.40726495726496	female
sj04	28d	neutral	perNeu_24	4.28611111111111	-2.40726495726496	female
sj04	28d	neutral	perNeu_25	3.28611111111111	0.592735042735042	female
sj04	28d	neutral	perNeu_26	4.28611111111111	-2.40726495726496	female
sj04	28d	neutral	perNeu_27	4.28611111111111	1.59273504273504	female
sj04	28d	neutral	perNeu_28	2.28611111111111	-3.40726495726496	female
sj04	28d	neutral	perNeu_29	3.28611111111111	-4.40726495726496	female
sj04	28d	neutral	perNeu_30	3.28611111111111	-2.40726495726496	female
sj04	28d	neutral	semNeu_01	5.28611111111111	5.59273504273504	female
sj04	28d	neutral	semNeu_02	1.28611111111111	5.59273504273504	female
sj04	28d	neutral	semNeu_03	-2.71388888888889	5.59273504273504	female
sj04	28d	neutral	semNeu_04	-0.713888888888889	5.59273504273504	female
sj04	28d	neutral	semNeu_05	3.28611111111111	4.59273504273504	female
sj04	28d	neutral	semNeu_06	0.286111111111111	5.59273504273504	female
sj04	28d	neutral	semNeu_07	0.286111111111111	5.59273504273504	female
sj04	28d	neutral	semNeu_08	-0.713888888888889	5.59273504273504	female
sj04	28d	neutral	semNeu_09	2.28611111111111	5.59273504273504	female
sj04	28d	neutral	semNeu_10	1.28611111111111	3.59273504273504	female
sj04	28d	neutral	semNeu_11	3.28611111111111	5.59273504273504	female
sj04	28d	neutral	semNeu_12	1.28611111111111	5.59273504273504	female
sj04	28d	neutral	semNeu_13	0.286111111111111	5.59273504273504	female
sj04	28d	neutral	semNeu_14	1.28611111111111	5.59273504273504	female
sj04	28d	neutral	semNeu_15	4.28611111111111	5.59273504273504	female
sj04	28d	neutral	semNeu_16	-0.713888888888889	5.59273504273504	female
sj04	28d	neutral	semNeu_17	3.28611111111111	5.59273504273504	female
sj04	28d	neutral	semNeu_18	1.28611111111111	5.59273504273504	female
sj04	28d	neutral	semNeu_19	0.286111111111111	5.59273504273504	female
sj04	28d	neutral	semNeu_20	3.28611111111111	3.59273504273504	female
sj04	28d	neutral	semNeu_21	-0.713888888888889	5.59273504273504	female
sj04	28d	neutral	semNeu_22	2.28611111111111	5.59273504273504	female
sj04	28d	neutral	semNeu_23	2.28611111111111	5.59273504273504	female
sj04	28d	neutral	semNeu_24	-0.713888888888889	5.59273504273504	female
sj04	28d	neutral	semNeu_25	0.286111111111111	5.59273504273504	female
sj04	28d	neutral	semNeu_26	3.28611111111111	5.59273504273504	female
sj04	28d	neutral	semNeu_27	3.28611111111111	5.59273504273504	female
sj04	28d	neutral	semNeu_28	2.28611111111111	5.59273504273504	female
sj04	28d	neutral	semNeu_29	3.28611111111111	4.59273504273504	female
sj04	28d	neutral	semNeu_30	4.28611111111111	4.59273504273504	female
sj05	1d	negative	newNeg_01	-4.17286324786325	-4.40790598290598	female
sj05	1d	negative	newNeg_02	-4.17286324786325	-4.40790598290598	female
sj05	1d	negative	newNeg_03	-4.17286324786325	-4.40790598290598	female
sj05	1d	negative	newNeg_04	-4.17286324786325	-4.40790598290598	female
sj05	1d	negative	newNeg_05	-4.17286324786325	-4.40790598290598	female
sj05	1d	negative	newNeg_06	-4.17286324786325	-4.40790598290598	female
sj05	1d	negative	newNeg_07	-4.17286324786325	-4.40790598290598	female
sj05	1d	negative	newNeg_08	-4.17286324786325	-4.40790598290598	female
sj05	1d	negative	newNeg_09	-4.17286324786325	-4.40790598290598	female
sj05	1d	negative	newNeg_10	-4.17286324786325	-4.40790598290598	female
sj05	1d	negative	newNeg_11	-4.17286324786325	-4.40790598290598	female
sj05	1d	negative	newNeg_12	-4.17286324786325	-4.40790598290598	female
sj05	1d	negative	newNeg_13	-4.17286324786325	-4.40790598290598	female
sj05	1d	negative	newNeg_14	-4.17286324786325	-4.40790598290598	female
sj05	1d	negative	newNeg_15	-4.17286324786325	-4.40790598290598	female
sj05	1d	negative	newNeg_16	-4.17286324786325	-4.40790598290598	female
sj05	1d	negative	newNeg_17	-4.17286324786325	-4.40790598290598	female
sj05	1d	negative	newNeg_18	-4.17286324786325	-4.40790598290598	female
sj05	1d	negative	newNeg_19	-4.17286324786325	-4.40790598290598	female
sj05	1d	negative	newNeg_20	-4.17286324786325	-4.40790598290598	female
sj05	1d	negative	newNeg_21	-4.17286324786325	-4.40790598290598	female
sj05	1d	negative	newNeg_22	-4.17286324786325	-4.40790598290598	female
sj05	1d	negative	newNeg_23	-4.17286324786325	-4.40790598290598	female
sj05	1d	negative	newNeg_24	-4.17286324786325	-4.40790598290598	female
sj05	1d	negative	newNeg_25	-4.17286324786325	-4.40790598290598	female
sj05	1d	negative	newNeg_26	-4.17286324786325	-4.40790598290598	female
sj05	1d	negative	newNeg_27	-4.17286324786325	-4.40790598290598	female
sj05	1d	negative	newNeg_28	-4.17286324786325	-4.40790598290598	female
sj05	1d	negative	newNeg_29	-4.17286324786325	-4.40790598290598	female
sj05	1d	negative	newNeg_30	-4.17286324786325	-4.40790598290598	female
sj05	1d	negative	perNeg_01	-4.17286324786325	-4.40790598290598	female
sj05	1d	negative	perNeg_02	-4.17286324786325	-4.40790598290598	female
sj05	1d	negative	perNeg_03	-4.17286324786325	-4.40790598290598	female
sj05	1d	negative	perNeg_04	-2.17286324786325	-4.40790598290598	female
sj05	1d	negative	perNeg_05	-4.17286324786325	-4.40790598290598	female
sj05	1d	negative	perNeg_06	0.827136752136752	0.592094017094017	female
sj05	1d	negative	perNeg_07	-2.17286324786325	0.592094017094017	female
sj05	1d	negative	perNeg_08	-0.172863247863248	-4.40790598290598	female
sj05	1d	negative	perNeg_09	-4.17286324786325	-4.40790598290598	female
sj05	1d	negative	perNeg_10	-4.17286324786325	-4.40790598290598	female
sj05	1d	negative	perNeg_11	-4.17286324786325	-4.40790598290598	female
sj05	1d	negative	perNeg_12	-4.17286324786325	-4.40790598290598	female
sj05	1d	negative	perNeg_13	0.827136752136752	-4.40790598290598	female
sj05	1d	negative	perNeg_14	-0.172863247863248	-4.40790598290598	female
sj05	1d	negative	perNeg_15	-2.17286324786325	-4.40790598290598	female
sj05	1d	negative	perNeg_16	-4.17286324786325	-0.407905982905983	female
sj05	1d	negative	perNeg_17	-4.17286324786325	-4.40790598290598	female
sj05	1d	negative	perNeg_18	-1.17286324786325	-4.40790598290598	female
sj05	1d	negative	perNeg_19	-1.17286324786325	-1.40790598290598	female
sj05	1d	negative	perNeg_20	0.827136752136752	-4.40790598290598	female
sj05	1d	negative	perNeg_21	-4.17286324786325	-4.40790598290598	female
sj05	1d	negative	perNeg_22	-4.17286324786325	-4.40790598290598	female
sj05	1d	negative	perNeg_23	-1.17286324786325	-4.40790598290598	female
sj05	1d	negative	perNeg_24	-4.17286324786325	-4.40790598290598	female
sj05	1d	negative	perNeg_25	-4.17286324786325	-4.40790598290598	female
sj05	1d	negative	perNeg_26	0.827136752136752	-4.40790598290598	female
sj05	1d	negative	perNeg_27	-4.17286324786325	0.592094017094017	female
sj05	1d	negative	perNeg_28	0.827136752136752	-4.40790598290598	female
sj05	1d	negative	perNeg_29	-4.17286324786325	-4.40790598290598	female
sj05	1d	negative	perNeg_30	-4.17286324786325	-4.40790598290598	female
sj05	1d	negative	semNeg_01	2.82713675213675	4.59209401709402	female
sj05	1d	negative	semNeg_02	-0.172863247863248	3.59209401709402	female
sj05	1d	negative	semNeg_03	0.827136752136752	0.592094017094017	female
sj05	1d	negative	semNeg_04	2.82713675213675	2.59209401709402	female
sj05	1d	negative	semNeg_05	-0.172863247863248	1.59209401709402	female
sj05	1d	negative	semNeg_06	1.82713675213675	4.59209401709402	female
sj05	1d	negative	semNeg_07	3.82713675213675	5.59209401709402	female
sj05	1d	negative	semNeg_08	2.82713675213675	3.59209401709402	female
sj05	1d	negative	semNeg_09	-1.17286324786325	1.59209401709402	female
sj05	1d	negative	semNeg_10	3.82713675213675	3.59209401709402	female
sj05	1d	negative	semNeg_11	3.82713675213675	3.59209401709402	female
sj05	1d	negative	semNeg_12	4.82713675213675	4.59209401709402	female
sj05	1d	negative	semNeg_13	1.82713675213675	3.59209401709402	female
sj05	1d	negative	semNeg_14	-2.17286324786325	0.592094017094017	female
sj05	1d	negative	semNeg_15	0.827136752136752	3.59209401709402	female
sj05	1d	negative	semNeg_16	0.827136752136752	0.592094017094017	female
sj05	1d	negative	semNeg_17	3.82713675213675	5.59209401709402	female
sj05	1d	negative	semNeg_18	2.82713675213675	2.59209401709402	female
sj05	1d	negative	semNeg_19	1.82713675213675	5.59209401709402	female
sj05	1d	negative	semNeg_20	4.82713675213675	4.59209401709402	female
sj05	1d	negative	semNeg_21	1.82713675213675	4.59209401709402	female
sj05	1d	negative	semNeg_22	2.82713675213675	3.59209401709402	female
sj05	1d	negative	semNeg_23	3.82713675213675	3.59209401709402	female
sj05	1d	negative	semNeg_24	0.827136752136752	4.59209401709402	female
sj05	1d	negative	semNeg_25	4.82713675213675	5.59209401709402	female
sj05	1d	negative	semNeg_26	0.827136752136752	4.59209401709402	female
sj05	1d	negative	semNeg_27	3.82713675213675	3.59209401709402	female
sj05	1d	negative	semNeg_28	0.827136752136752	3.59209401709402	female
sj05	1d	negative	semNeg_29	3.82713675213675	3.59209401709402	female
sj05	1d	negative	semNeg_30	1.82713675213675	3.59209401709402	female
sj05	1d	neutral	newNeu_01	-4.17286324786325	-1.40790598290598	female
sj05	1d	neutral	newNeu_02	-4.17286324786325	-4.40790598290598	female
sj05	1d	neutral	newNeu_03	-1.17286324786325	-4.40790598290598	female
sj05	1d	neutral	newNeu_04	-4.17286324786325	-4.40790598290598	female
sj05	1d	neutral	newNeu_05	-4.17286324786325	-4.40790598290598	female
sj05	1d	neutral	newNeu_06	-4.17286324786325	-4.40790598290598	female
sj05	1d	neutral	newNeu_07	-4.17286324786325	-4.40790598290598	female
sj05	1d	neutral	newNeu_08	-4.17286324786325	-4.40790598290598	female
sj05	1d	neutral	newNeu_09	-4.17286324786325	-4.40790598290598	female
sj05	1d	neutral	newNeu_10	-4.17286324786325	-4.40790598290598	female
sj05	1d	neutral	newNeu_11	-4.17286324786325	-4.40790598290598	female
sj05	1d	neutral	newNeu_12	-4.17286324786325	-4.40790598290598	female
sj05	1d	neutral	newNeu_13	-4.17286324786325	-4.40790598290598	female
sj05	1d	neutral	newNeu_14	-4.17286324786325	-4.40790598290598	female
sj05	1d	neutral	newNeu_15	-4.17286324786325	-4.40790598290598	female
sj05	1d	neutral	newNeu_16	-2.17286324786325	-0.407905982905983	female
sj05	1d	neutral	newNeu_17	-4.17286324786325	-4.40790598290598	female
sj05	1d	neutral	newNeu_18	-4.17286324786325	-4.40790598290598	female
sj05	1d	neutral	newNeu_19	-4.17286324786325	-4.40790598290598	female
sj05	1d	neutral	newNeu_20	-4.17286324786325	-4.40790598290598	female
sj05	1d	neutral	newNeu_21	-4.17286324786325	-4.40790598290598	female
sj05	1d	neutral	newNeu_22	-4.17286324786325	-4.40790598290598	female
sj05	1d	neutral	newNeu_23	-4.17286324786325	-4.40790598290598	female
sj05	1d	neutral	newNeu_24	-4.17286324786325	-4.40790598290598	female
sj05	1d	neutral	newNeu_25	-4.17286324786325	-4.40790598290598	female
sj05	1d	neutral	newNeu_26	-4.17286324786325	-4.40790598290598	female
sj05	1d	neutral	newNeu_27	-4.17286324786325	-4.40790598290598	female
sj05	1d	neutral	newNeu_28	-4.17286324786325	-4.40790598290598	female
sj05	1d	neutral	newNeu_29	-4.17286324786325	-4.40790598290598	female
sj05	1d	neutral	newNeu_30	-4.17286324786325	-4.40790598290598	female
sj05	1d	neutral	perNeu_01	-2.17286324786325	-2.40790598290598	female
sj05	1d	neutral	perNeu_02	-4.17286324786325	-4.40790598290598	female
sj05	1d	neutral	perNeu_03	-2.17286324786325	-4.40790598290598	female
sj05	1d	neutral	perNeu_04	-3.17286324786325	-4.40790598290598	female
sj05	1d	neutral	perNeu_05	2.82713675213675	1.59209401709402	female
sj05	1d	neutral	perNeu_06	-4.17286324786325	-4.40790598290598	female
sj05	1d	neutral	perNeu_07	-4.17286324786325	-3.40790598290598	female
sj05	1d	neutral	perNeu_08	-1.17286324786325	-4.40790598290598	female
sj05	1d	neutral	perNeu_09	-4.17286324786325	-4.40790598290598	female
sj05	1d	neutral	perNeu_10	-1.17286324786325	-1.40790598290598	female
sj05	1d	neutral	perNeu_11	2.82713675213675	2.59209401709402	female
sj05	1d	neutral	perNeu_12	-4.17286324786325	-4.40790598290598	female
sj05	1d	neutral	perNeu_13	-0.172863247863248	-0.407905982905983	female
sj05	1d	neutral	perNeu_14	0.827136752136752	-4.40790598290598	female
sj05	1d	neutral	perNeu_15	1.82713675213675	-4.40790598290598	female
sj05	1d	neutral	perNeu_16	-0.172863247863248	-4.40790598290598	female
sj05	1d	neutral	perNeu_17	-4.17286324786325	-4.40790598290598	female
sj05	1d	neutral	perNeu_18	-1.17286324786325	-4.40790598290598	female
sj05	1d	neutral	perNeu_19	-0.172863247863248	-4.40790598290598	female
sj05	1d	neutral	perNeu_20	-4.17286324786325	-4.40790598290598	female
sj05	1d	neutral	perNeu_21	-4.17286324786325	-4.40790598290598	female
sj05	1d	neutral	perNeu_22	3.82713675213675	2.59209401709402	female
sj05	1d	neutral	perNeu_23	-4.17286324786325	-4.40790598290598	female
sj05	1d	neutral	perNeu_24	-4.17286324786325	-4.40790598290598	female
sj05	1d	neutral	perNeu_25	0.827136752136752	-4.40790598290598	female
sj05	1d	neutral	perNeu_26	-4.17286324786325	-4.40790598290598	female
sj05	1d	neutral	perNeu_27	-2.17286324786325	-4.40790598290598	female
sj05	1d	neutral	perNeu_28	-4.17286324786325	-4.40790598290598	female
sj05	1d	neutral	perNeu_29	-4.17286324786325	-4.40790598290598	female
sj05	1d	neutral	perNeu_30	1.82713675213675	2.59209401709402	female
sj05	1d	neutral	semNeu_01	2.82713675213675	4.59209401709402	female
sj05	1d	neutral	semNeu_02	-4.17286324786325	-4.40790598290598	female
sj05	1d	neutral	semNeu_03	0.827136752136752	0.592094017094017	female
sj05	1d	neutral	semNeu_04	-1.17286324786325	3.59209401709402	female
sj05	1d	neutral	semNeu_05	3.82713675213675	1.59209401709402	female
sj05	1d	neutral	semNeu_06	-0.172863247863248	3.59209401709402	female
sj05	1d	neutral	semNeu_07	3.82713675213675	4.59209401709402	female
sj05	1d	neutral	semNeu_08	0.827136752136752	2.59209401709402	female
sj05	1d	neutral	semNeu_09	0.827136752136752	3.59209401709402	female
sj05	1d	neutral	semNeu_10	2.82713675213675	3.59209401709402	female
sj05	1d	neutral	semNeu_11	0.827136752136752	0.592094017094017	female
sj05	1d	neutral	semNeu_12	1.82713675213675	4.59209401709402	female
sj05	1d	neutral	semNeu_13	2.82713675213675	4.59209401709402	female
sj05	1d	neutral	semNeu_14	2.82713675213675	4.59209401709402	female
sj05	1d	neutral	semNeu_15	3.82713675213675	4.59209401709402	female
sj05	1d	neutral	semNeu_16	0.827136752136752	3.59209401709402	female
sj05	1d	neutral	semNeu_17	1.82713675213675	4.59209401709402	female
sj05	1d	neutral	semNeu_18	1.82713675213675	2.59209401709402	female
sj05	1d	neutral	semNeu_19	2.82713675213675	4.59209401709402	female
sj05	1d	neutral	semNeu_20	1.82713675213675	3.59209401709402	female
sj05	1d	neutral	semNeu_21	2.82713675213675	3.59209401709402	female
sj05	1d	neutral	semNeu_22	1.82713675213675	4.59209401709402	female
sj05	1d	neutral	semNeu_23	-1.17286324786325	5.59209401709402	female
sj05	1d	neutral	semNeu_24	1.82713675213675	4.59209401709402	female
sj05	1d	neutral	semNeu_25	3.82713675213675	5.59209401709402	female
sj05	1d	neutral	semNeu_26	5.82713675213675	5.59209401709402	female
sj05	1d	neutral	semNeu_27	1.82713675213675	5.59209401709402	female
sj05	1d	neutral	semNeu_28	3.82713675213675	3.59209401709402	female
sj05	1d	neutral	semNeu_29	0.827136752136752	0.592094017094017	female
sj05	1d	neutral	semNeu_30	3.82713675213675	4.59209401709402	female
sj06	1d	negative	newNeg_01	-2.17286324786325	-4.40790598290598	female
sj06	1d	negative	newNeg_02	-4.17286324786325	-4.40790598290598	female
sj06	1d	negative	newNeg_03	-4.17286324786325	-4.40790598290598	female
sj06	1d	negative	newNeg_04	-4.17286324786325	-4.40790598290598	female
sj06	1d	negative	newNeg_05	-4.17286324786325	-4.40790598290598	female
sj06	1d	negative	newNeg_06	-4.17286324786325	-3.40790598290598	female
sj06	1d	negative	newNeg_07	-4.17286324786325	-4.40790598290598	female
sj06	1d	negative	newNeg_08	-4.17286324786325	-2.40790598290598	female
sj06	1d	negative	newNeg_09	-4.17286324786325	-4.40790598290598	female
sj06	1d	negative	newNeg_10	-3.17286324786325	-4.40790598290598	female
sj06	1d	negative	newNeg_11	-4.17286324786325	-4.40790598290598	female
sj06	1d	negative	newNeg_12	-4.17286324786325	-4.40790598290598	female
sj06	1d	negative	newNeg_13	-4.17286324786325	-4.40790598290598	female
sj06	1d	negative	newNeg_14	-4.17286324786325	-4.40790598290598	female
sj06	1d	negative	newNeg_15	-4.17286324786325	-4.40790598290598	female
sj06	1d	negative	newNeg_16	-4.17286324786325	-4.40790598290598	female
sj06	1d	negative	newNeg_17	-4.17286324786325	-4.40790598290598	female
sj06	1d	negative	newNeg_18	-4.17286324786325	-1.40790598290598	female
sj06	1d	negative	newNeg_19	-4.17286324786325	-4.40790598290598	female
sj06	1d	negative	newNeg_20	-4.17286324786325	-4.40790598290598	female
sj06	1d	negative	newNeg_21	-4.17286324786325	-4.40790598290598	female
sj06	1d	negative	newNeg_22	-4.17286324786325	-4.40790598290598	female
sj06	1d	negative	newNeg_23	-3.17286324786325	-2.40790598290598	female
sj06	1d	negative	newNeg_24	-4.17286324786325	-4.40790598290598	female
sj06	1d	negative	newNeg_25	-4.17286324786325	-4.40790598290598	female
sj06	1d	negative	newNeg_26	-1.17286324786325	-3.40790598290598	female
sj06	1d	negative	newNeg_27	-4.17286324786325	-4.40790598290598	female
sj06	1d	negative	newNeg_28	-4.17286324786325	-4.40790598290598	female
sj06	1d	negative	newNeg_29	-2.17286324786325	-3.40790598290598	female
sj06	1d	negative	newNeg_30	-4.17286324786325	-4.40790598290598	female
sj06	1d	negative	perNeg_01	1.82713675213675	-4.40790598290598	female
sj06	1d	negative	perNeg_02	-1.17286324786325	-4.40790598290598	female
sj06	1d	negative	perNeg_03	-3.17286324786325	-4.40790598290598	female
sj06	1d	negative	perNeg_04	1.82713675213675	-2.40790598290598	female
sj06	1d	negative	perNeg_05	-1.17286324786325	-4.40790598290598	female
sj06	1d	negative	perNeg_06	1.82713675213675	-2.40790598290598	female
sj06	1d	negative	perNeg_07	1.82713675213675	-0.407905982905983	female
sj06	1d	negative	perNeg_08	-1.17286324786325	-3.40790598290598	female
sj06	1d	negative	perNeg_09	1.82713675213675	-4.40790598290598	female
sj06	1d	negative	perNeg_10	-1.17286324786325	-4.40790598290598	female
sj06	1d	negative	perNeg_11	-1.17286324786325	-3.40790598290598	female
sj06	1d	negative	perNeg_12	0.827136752136752	-4.40790598290598	female
sj06	1d	negative	perNeg_13	1.82713675213675	-4.40790598290598	female
sj06	1d	negative	perNeg_14	-0.172863247863248	-3.40790598290598	female
sj06	1d	negative	perNeg_15	-3.17286324786325	-4.40790598290598	female
sj06	1d	negative	perNeg_16	1.82713675213675	-2.40790598290598	female
sj06	1d	negative	perNeg_17	2.82713675213675	-2.40790598290598	female
sj06	1d	negative	perNeg_18	-2.17286324786325	-2.40790598290598	female
sj06	1d	negative	perNeg_19	-1.17286324786325	-1.40790598290598	female
sj06	1d	negative	perNeg_20	1.82713675213675	0.592094017094017	female
sj06	1d	negative	perNeg_21	0.827136752136752	-4.40790598290598	female
sj06	1d	negative	perNeg_22	-1.17286324786325	-0.407905982905983	female
sj06	1d	negative	perNeg_23	1.82713675213675	-3.40790598290598	female
sj06	1d	negative	perNeg_24	-3.17286324786325	-4.40790598290598	female
sj06	1d	negative	perNeg_25	1.82713675213675	-3.40790598290598	female
sj06	1d	negative	perNeg_26	2.82713675213675	-2.40790598290598	female
sj06	1d	negative	perNeg_27	-0.172863247863248	-4.40790598290598	female
sj06	1d	negative	perNeg_28	1.82713675213675	-4.40790598290598	female
sj06	1d	negative	perNeg_29	-1.17286324786325	-4.40790598290598	female
sj06	1d	negative	perNeg_30	-2.17286324786325	-4.40790598290598	female
sj06	1d	negative	semNeg_01	-2.17286324786325	5.59209401709402	female
sj06	1d	negative	semNeg_02	-1.17286324786325	5.59209401709402	female
sj06	1d	negative	semNeg_03	-1.17286324786325	5.59209401709402	female
sj06	1d	negative	semNeg_04	-1.17286324786325	5.59209401709402	female
sj06	1d	negative	semNeg_05	-0.172863247863248	2.59209401709402	female
sj06	1d	negative	semNeg_06	2.82713675213675	5.59209401709402	female
sj06	1d	negative	semNeg_07	-2.17286324786325	4.59209401709402	female
sj06	1d	negative	semNeg_08	1.82713675213675	4.59209401709402	female
sj06	1d	negative	semNeg_09	-0.172863247863248	3.59209401709402	female
sj06	1d	negative	semNeg_10	-1.17286324786325	4.59209401709402	female
sj06	1d	negative	semNeg_11	-0.172863247863248	2.59209401709402	female
sj06	1d	negative	semNeg_12	1.82713675213675	5.59209401709402	female
sj06	1d	negative	semNeg_13	-1.17286324786325	2.59209401709402	female
sj06	1d	negative	semNeg_14	-1.17286324786325	2.59209401709402	female
sj06	1d	negative	semNeg_15	3.82713675213675	5.59209401709402	female
sj06	1d	negative	semNeg_16	-2.17286324786325	4.59209401709402	female
sj06	1d	negative	semNeg_17	-2.17286324786325	5.59209401709402	female
sj06	1d	negative	semNeg_18	-2.17286324786325	3.59209401709402	female
sj06	1d	negative	semNeg_19	-1.17286324786325	5.59209401709402	female
sj06	1d	negative	semNeg_20	-2.17286324786325	3.59209401709402	female
sj06	1d	negative	semNeg_21	-2.17286324786325	4.59209401709402	female
sj06	1d	negative	semNeg_22	-2.17286324786325	5.59209401709402	female
sj06	1d	negative	semNeg_23	1.82713675213675	4.59209401709402	female
sj06	1d	negative	semNeg_24	-2.17286324786325	4.59209401709402	female
sj06	1d	negative	semNeg_25	1.82713675213675	5.59209401709402	female
sj06	1d	negative	semNeg_26	-3.17286324786325	5.59209401709402	female
sj06	1d	negative	semNeg_27	1.82713675213675	4.59209401709402	female
sj06	1d	negative	semNeg_28	-2.17286324786325	4.59209401709402	female
sj06	1d	negative	semNeg_29	1.82713675213675	5.59209401709402	female
sj06	1d	negative	semNeg_30	-1.17286324786325	5.59209401709402	female
sj06	1d	neutral	newNeu_01	-2.17286324786325	-0.407905982905983	female
sj06	1d	neutral	newNeu_02	-2.17286324786325	-4.40790598290598	female
sj06	1d	neutral	newNeu_03	-2.17286324786325	-3.40790598290598	female
sj06	1d	neutral	newNeu_04	-4.17286324786325	-4.40790598290598	female
sj06	1d	neutral	newNeu_05	-3.17286324786325	-4.40790598290598	female
sj06	1d	neutral	newNeu_06	-4.17286324786325	-4.40790598290598	female
sj06	1d	neutral	newNeu_07	-4.17286324786325	-3.40790598290598	female
sj06	1d	neutral	newNeu_08	-3.17286324786325	-1.40790598290598	female
sj06	1d	neutral	newNeu_09	-4.17286324786325	-4.40790598290598	female
sj06	1d	neutral	newNeu_10	-4.17286324786325	-4.40790598290598	female
sj06	1d	neutral	newNeu_11	-4.17286324786325	-4.40790598290598	female
sj06	1d	neutral	newNeu_12	-4.17286324786325	-4.40790598290598	female
sj06	1d	neutral	newNeu_13	-2.17286324786325	-4.40790598290598	female
sj06	1d	neutral	newNeu_14	-4.17286324786325	-4.40790598290598	female
sj06	1d	neutral	newNeu_15	-4.17286324786325	-1.40790598290598	female
sj06	1d	neutral	newNeu_16	-2.17286324786325	-4.40790598290598	female
sj06	1d	neutral	newNeu_17	-3.17286324786325	-1.40790598290598	female
sj06	1d	neutral	newNeu_18	-4.17286324786325	-4.40790598290598	female
sj06	1d	neutral	newNeu_19	-4.17286324786325	-4.40790598290598	female
sj06	1d	neutral	newNeu_20	-4.17286324786325	-4.40790598290598	female
sj06	1d	neutral	newNeu_21	-4.17286324786325	-4.40790598290598	female
sj06	1d	neutral	newNeu_22	-3.17286324786325	-4.40790598290598	female
sj06	1d	neutral	newNeu_23	-4.17286324786325	-4.40790598290598	female
sj06	1d	neutral	newNeu_24	-4.17286324786325	-4.40790598290598	female
sj06	1d	neutral	newNeu_25	-4.17286324786325	-4.40790598290598	female
sj06	1d	neutral	newNeu_26	-4.17286324786325	-4.40790598290598	female
sj06	1d	neutral	newNeu_27	-4.17286324786325	-4.40790598290598	female
sj06	1d	neutral	newNeu_28	-4.17286324786325	-4.40790598290598	female
sj06	1d	neutral	newNeu_29	-4.17286324786325	-4.40790598290598	female
sj06	1d	neutral	newNeu_30	-4.17286324786325	-4.40790598290598	female
sj06	1d	neutral	perNeu_01	-1.17286324786325	-2.40790598290598	female
sj06	1d	neutral	perNeu_02	-3.17286324786325	-4.40790598290598	female
sj06	1d	neutral	perNeu_03	-1.17286324786325	-3.40790598290598	female
sj06	1d	neutral	perNeu_04	-2.17286324786325	-2.40790598290598	female
sj06	1d	neutral	perNeu_05	-0.172863247863248	4.59209401709402	female
sj06	1d	neutral	perNeu_06	-0.172863247863248	-2.40790598290598	female
sj06	1d	neutral	perNeu_07	-3.17286324786325	-4.40790598290598	female
sj06	1d	neutral	perNeu_08	-1.17286324786325	-3.40790598290598	female
sj06	1d	neutral	perNeu_09	1.82713675213675	-2.40790598290598	female
sj06	1d	neutral	perNeu_10	-2.17286324786325	-1.40790598290598	female
sj06	1d	neutral	perNeu_11	-0.172863247863248	-3.40790598290598	female
sj06	1d	neutral	perNeu_12	-3.17286324786325	-4.40790598290598	female
sj06	1d	neutral	perNeu_13	-0.172863247863248	-3.40790598290598	female
sj06	1d	neutral	perNeu_14	-1.17286324786325	-1.40790598290598	female
sj06	1d	neutral	perNeu_15	2.82713675213675	0.592094017094017	female
sj06	1d	neutral	perNeu_16	-2.17286324786325	-4.40790598290598	female
sj06	1d	neutral	perNeu_17	1.82713675213675	2.59209401709402	female
sj06	1d	neutral	perNeu_18	1.82713675213675	-4.40790598290598	female
sj06	1d	neutral	perNeu_19	2.82713675213675	-3.40790598290598	female
sj06	1d	neutral	perNeu_20	-2.17286324786325	-4.40790598290598	female
sj06	1d	neutral	perNeu_21	-2.17286324786325	-4.40790598290598	female
sj06	1d	neutral	perNeu_22	2.82713675213675	-2.40790598290598	female
sj06	1d	neutral	perNeu_23	-2.17286324786325	-4.40790598290598	female
sj06	1d	neutral	perNeu_24	-3.17286324786325	-4.40790598290598	female
sj06	1d	neutral	perNeu_25	1.82713675213675	-1.40790598290598	female
sj06	1d	neutral	perNeu_26	-2.17286324786325	-4.40790598290598	female
sj06	1d	neutral	perNeu_27	0.827136752136752	-2.40790598290598	female
sj06	1d	neutral	perNeu_28	-2.17286324786325	-1.40790598290598	female
sj06	1d	neutral	perNeu_29	-3.17286324786325	-4.40790598290598	female
sj06	1d	neutral	perNeu_30	1.82713675213675	3.59209401709402	female
sj06	1d	neutral	semNeu_01	-0.172863247863248	4.59209401709402	female
sj06	1d	neutral	semNeu_02	-2.17286324786325	5.59209401709402	female
sj06	1d	neutral	semNeu_03	-1.17286324786325	4.59209401709402	female
sj06	1d	neutral	semNeu_04	-3.17286324786325	5.59209401709402	female
sj06	1d	neutral	semNeu_05	-2.17286324786325	3.59209401709402	female
sj06	1d	neutral	semNeu_06	-2.17286324786325	4.59209401709402	female
sj06	1d	neutral	semNeu_07	-2.17286324786325	5.59209401709402	female
sj06	1d	neutral	semNeu_08	1.82713675213675	5.59209401709402	female
sj06	1d	neutral	semNeu_09	-2.17286324786325	3.59209401709402	female
sj06	1d	neutral	semNeu_10	-1.17286324786325	4.59209401709402	female
sj06	1d	neutral	semNeu_11	-2.17286324786325	1.59209401709402	female
sj06	1d	neutral	semNeu_12	2.82713675213675	5.59209401709402	female
sj06	1d	neutral	semNeu_13	-1.17286324786325	4.59209401709402	female
sj06	1d	neutral	semNeu_14	-2.17286324786325	4.59209401709402	female
sj06	1d	neutral	semNeu_15	-1.17286324786325	4.59209401709402	female
sj06	1d	neutral	semNeu_16	-3.17286324786325	3.59209401709402	female
sj06	1d	neutral	semNeu_17	-1.17286324786325	3.59209401709402	female
sj06	1d	neutral	semNeu_18	2.82713675213675	5.59209401709402	female
sj06	1d	neutral	semNeu_19	-0.172863247863248	4.59209401709402	female
sj06	1d	neutral	semNeu_20	-2.17286324786325	4.59209401709402	female
sj06	1d	neutral	semNeu_21	-2.17286324786325	5.59209401709402	female
sj06	1d	neutral	semNeu_22	-3.17286324786325	5.59209401709402	female
sj06	1d	neutral	semNeu_23	-1.17286324786325	4.59209401709402	female
sj06	1d	neutral	semNeu_24	-1.17286324786325	5.59209401709402	female
sj06	1d	neutral	semNeu_25	-1.17286324786325	5.59209401709402	female
sj06	1d	neutral	semNeu_26	1.82713675213675	4.59209401709402	female
sj06	1d	neutral	semNeu_27	3.82713675213675	4.59209401709402	female
sj06	1d	neutral	semNeu_28	-1.17286324786325	4.59209401709402	female
sj06	1d	neutral	semNeu_29	-3.17286324786325	2.59209401709402	female
sj06	1d	neutral	semNeu_30	-0.172863247863248	4.59209401709402	female
sj07	28d	negative	newNeg_01	-2.71388888888889	0.592735042735042	female
sj07	28d	negative	newNeg_02	-3.71388888888889	-2.40726495726496	female
sj07	28d	negative	newNeg_03	-4.71388888888889	-0.407264957264958	female
sj07	28d	negative	newNeg_04	-2.71388888888889	-2.40726495726496	female
sj07	28d	negative	newNeg_05	-3.71388888888889	-0.407264957264958	female
sj07	28d	negative	newNeg_06	-3.71388888888889	-2.40726495726496	female
sj07	28d	negative	newNeg_07	-3.71388888888889	-1.40726495726496	female
sj07	28d	negative	newNeg_08	-0.713888888888889	-1.40726495726496	female
sj07	28d	negative	newNeg_09	-4.71388888888889	-4.40726495726496	female
sj07	28d	negative	newNeg_10	-1.71388888888889	0.592735042735042	female
sj07	28d	negative	newNeg_11	-3.71388888888889	-2.40726495726496	female
sj07	28d	negative	newNeg_12	-3.71388888888889	-3.40726495726496	female
sj07	28d	negative	newNeg_13	-1.71388888888889	-0.407264957264958	female
sj07	28d	negative	newNeg_14	-1.71388888888889	-0.407264957264958	female
sj07	28d	negative	newNeg_15	-1.71388888888889	2.59273504273504	female
sj07	28d	negative	newNeg_16	-2.71388888888889	-1.40726495726496	female
sj07	28d	negative	newNeg_17	-3.71388888888889	-1.40726495726496	female
sj07	28d	negative	newNeg_18	-2.71388888888889	-0.407264957264958	female
sj07	28d	negative	newNeg_19	-3.71388888888889	-2.40726495726496	female
sj07	28d	negative	newNeg_20	-2.71388888888889	0.592735042735042	female
sj07	28d	negative	newNeg_21	-4.71388888888889	-2.40726495726496	female
sj07	28d	negative	newNeg_22	-3.71388888888889	-3.40726495726496	female
sj07	28d	negative	newNeg_23	-3.71388888888889	-2.40726495726496	female
sj07	28d	negative	newNeg_24	-3.71388888888889	-3.40726495726496	female
sj07	28d	negative	newNeg_25	-4.71388888888889	-2.40726495726496	female
sj07	28d	negative	newNeg_26	-2.71388888888889	-1.40726495726496	female
sj07	28d	negative	newNeg_27	-2.71388888888889	-2.40726495726496	female
sj07	28d	negative	newNeg_28	-3.71388888888889	-2.40726495726496	female
sj07	28d	negative	newNeg_29	-1.71388888888889	0.592735042735042	female
sj07	28d	negative	newNeg_30	-4.71388888888889	-3.40726495726496	female
sj07	28d	negative	perNeg_01	1.28611111111111	1.59273504273504	female
sj07	28d	negative	perNeg_02	3.28611111111111	-0.407264957264958	female
sj07	28d	negative	perNeg_03	-1.71388888888889	-1.40726495726496	female
sj07	28d	negative	perNeg_04	0.286111111111111	-2.40726495726496	female
sj07	28d	negative	perNeg_05	-0.713888888888889	-1.40726495726496	female
sj07	28d	negative	perNeg_06	3.28611111111111	1.59273504273504	female
sj07	28d	negative	perNeg_07	1.28611111111111	0.592735042735042	female
sj07	28d	negative	perNeg_08	-1.71388888888889	-2.40726495726496	female
sj07	28d	negative	perNeg_09	1.28611111111111	1.59273504273504	female
sj07	28d	negative	perNeg_10	2.28611111111111	0.592735042735042	female
sj07	28d	negative	perNeg_11	3.28611111111111	3.59273504273504	female
sj07	28d	negative	perNeg_12	3.28611111111111	-0.407264957264958	female
sj07	28d	negative	perNeg_13	1.28611111111111	4.59273504273504	female
sj07	28d	negative	perNeg_14	-0.713888888888889	-2.40726495726496	female
sj07	28d	negative	perNeg_15	3.28611111111111	-1.40726495726496	female
sj07	28d	negative	perNeg_16	-2.71388888888889	-0.407264957264958	female
sj07	28d	negative	perNeg_17	-0.713888888888889	-2.40726495726496	female
sj07	28d	negative	perNeg_18	2.28611111111111	-3.40726495726496	female
sj07	28d	negative	perNeg_19	-0.713888888888889	-1.40726495726496	female
sj07	28d	negative	perNeg_20	-1.71388888888889	-1.40726495726496	female
sj07	28d	negative	perNeg_21	3.28611111111111	-3.40726495726496	female
sj07	28d	negative	perNeg_22	-1.71388888888889	3.59273504273504	female
sj07	28d	negative	perNeg_23	4.28611111111111	2.59273504273504	female
sj07	28d	negative	perNeg_24	-1.71388888888889	-2.40726495726496	female
sj07	28d	negative	perNeg_25	2.28611111111111	1.59273504273504	female
sj07	28d	negative	perNeg_26	1.28611111111111	-3.40726495726496	female
sj07	28d	negative	perNeg_27	4.28611111111111	-1.40726495726496	female
sj07	28d	negative	perNeg_28	3.28611111111111	-1.40726495726496	female
sj07	28d	negative	perNeg_29	-1.71388888888889	2.59273504273504	female
sj07	28d	negative	perNeg_30	-2.71388888888889	-3.40726495726496	female
sj07	28d	negative	semNeg_01	-1.71388888888889	4.59273504273504	female
sj07	28d	negative	semNeg_02	-0.713888888888889	5.59273504273504	female
sj07	28d	negative	semNeg_03	1.28611111111111	5.59273504273504	female
sj07	28d	negative	semNeg_04	1.28611111111111	5.59273504273504	female
sj07	28d	negative	semNeg_05	0.286111111111111	3.59273504273504	female
sj07	28d	negative	semNeg_06	1.28611111111111	4.59273504273504	female
sj07	28d	negative	semNeg_07	-3.71388888888889	4.59273504273504	female
sj07	28d	negative	semNeg_08	1.28611111111111	5.59273504273504	female
sj07	28d	negative	semNeg_09	-0.713888888888889	5.59273504273504	female
sj07	28d	negative	semNeg_10	-1.71388888888889	5.59273504273504	female
sj07	28d	negative	semNeg_11	2.28611111111111	4.59273504273504	female
sj07	28d	negative	semNeg_12	-0.713888888888889	5.59273504273504	female
sj07	28d	negative	semNeg_13	0.286111111111111	3.59273504273504	female
sj07	28d	negative	semNeg_14	2.28611111111111	5.59273504273504	female
sj07	28d	negative	semNeg_15	2.28611111111111	4.59273504273504	female
sj07	28d	negative	semNeg_16	-0.713888888888889	3.59273504273504	female
sj07	28d	negative	semNeg_17	2.28611111111111	5.59273504273504	female
sj07	28d	negative	semNeg_18	2.28611111111111	4.59273504273504	female
sj07	28d	negative	semNeg_19	2.28611111111111	5.59273504273504	female
sj07	28d	negative	semNeg_20	2.28611111111111	3.59273504273504	female
sj07	28d	negative	semNeg_21	-0.713888888888889	5.59273504273504	female
sj07	28d	negative	semNeg_22	2.28611111111111	5.59273504273504	female
sj07	28d	negative	semNeg_23	-1.71388888888889	4.59273504273504	female
sj07	28d	negative	semNeg_24	-1.71388888888889	4.59273504273504	female
sj07	28d	negative	semNeg_25	0.286111111111111	5.59273504273504	female
sj07	28d	negative	semNeg_26	-1.71388888888889	4.59273504273504	female
sj07	28d	negative	semNeg_27	1.28611111111111	5.59273504273504	female
sj07	28d	negative	semNeg_28	-1.71388888888889	5.59273504273504	female
sj07	28d	negative	semNeg_29	-2.71388888888889	4.59273504273504	female
sj07	28d	negative	semNeg_30	1.28611111111111	5.59273504273504	female
sj07	28d	neutral	newNeu_01	-0.713888888888889	0.592735042735042	female
sj07	28d	neutral	newNeu_02	-0.713888888888889	-0.407264957264958	female
sj07	28d	neutral	newNeu_03	-2.71388888888889	-1.40726495726496	female
sj07	28d	neutral	newNeu_04	-3.71388888888889	-2.40726495726496	female
sj07	28d	neutral	newNeu_05	-4.71388888888889	-3.40726495726496	female
sj07	28d	neutral	newNeu_06	-2.71388888888889	0.592735042735042	female
sj07	28d	neutral	newNeu_07	-2.71388888888889	-0.407264957264958	female
sj07	28d	neutral	newNeu_08	-3.71388888888889	-2.40726495726496	female
sj07	28d	neutral	newNeu_09	-3.71388888888889	-2.40726495726496	female
sj07	28d	neutral	newNeu_10	-3.71388888888889	-2.40726495726496	female
sj07	28d	neutral	newNeu_11	-4.71388888888889	-3.40726495726496	female
sj07	28d	neutral	newNeu_12	-1.71388888888889	-3.40726495726496	female
sj07	28d	neutral	newNeu_13	-3.71388888888889	-2.40726495726496	female
sj07	28d	neutral	newNeu_14	-3.71388888888889	-3.40726495726496	female
sj07	28d	neutral	newNeu_15	1.28611111111111	-3.40726495726496	female
sj07	28d	neutral	newNeu_16	-2.71388888888889	-2.40726495726496	female
sj07	28d	neutral	newNeu_17	2.28611111111111	-2.40726495726496	female
sj07	28d	neutral	newNeu_18	-0.713888888888889	-1.40726495726496	female
sj07	28d	neutral	newNeu_19	-2.71388888888889	-1.40726495726496	female
sj07	28d	neutral	newNeu_20	-3.71388888888889	-3.40726495726496	female
sj07	28d	neutral	newNeu_21	-2.71388888888889	2.59273504273504	female
sj07	28d	neutral	newNeu_22	-1.71388888888889	-3.40726495726496	female
sj07	28d	neutral	newNeu_23	-3.71388888888889	-2.40726495726496	female
sj07	28d	neutral	newNeu_24	-3.71388888888889	-2.40726495726496	female
sj07	28d	neutral	newNeu_25	-4.71388888888889	-4.40726495726496	female
sj07	28d	neutral	newNeu_26	-4.71388888888889	-4.40726495726496	female
sj07	28d	neutral	newNeu_27	-3.71388888888889	-0.407264957264958	female
sj07	28d	neutral	newNeu_28	-2.71388888888889	-3.40726495726496	female
sj07	28d	neutral	newNeu_29	-3.71388888888889	-2.40726495726496	female
sj07	28d	neutral	newNeu_30	-2.71388888888889	-1.40726495726496	female
sj07	28d	neutral	perNeu_01	-0.713888888888889	-2.40726495726496	female
sj07	28d	neutral	perNeu_02	1.28611111111111	-0.407264957264958	female
sj07	28d	neutral	perNeu_03	1.28611111111111	-1.40726495726496	female
sj07	28d	neutral	perNeu_04	-0.713888888888889	-2.40726495726496	female
sj07	28d	neutral	perNeu_05	1.28611111111111	-0.407264957264958	female
sj07	28d	neutral	perNeu_06	-3.71388888888889	-1.40726495726496	female
sj07	28d	neutral	perNeu_07	-3.71388888888889	-1.40726495726496	female
sj07	28d	neutral	perNeu_08	2.28611111111111	-1.40726495726496	female
sj07	28d	neutral	perNeu_09	1.28611111111111	-1.40726495726496	female
sj07	28d	neutral	perNeu_10	-0.713888888888889	0.592735042735042	female
sj07	28d	neutral	perNeu_11	0.286111111111111	-1.40726495726496	female
sj07	28d	neutral	perNeu_12	-1.71388888888889	-2.40726495726496	female
sj07	28d	neutral	perNeu_13	0.286111111111111	-2.40726495726496	female
sj07	28d	neutral	perNeu_14	1.28611111111111	-2.40726495726496	female
sj07	28d	neutral	perNeu_15	2.28611111111111	-3.40726495726496	female
sj07	28d	neutral	perNeu_16	1.28611111111111	1.59273504273504	female
sj07	28d	neutral	perNeu_17	0.286111111111111	-0.407264957264958	female
sj07	28d	neutral	perNeu_18	4.28611111111111	-2.40726495726496	female
sj07	28d	neutral	perNeu_19	3.28611111111111	-2.40726495726496	female
sj07	28d	neutral	perNeu_20	0.286111111111111	-3.40726495726496	female
sj07	28d	neutral	perNeu_21	-1.71388888888889	-2.40726495726496	female
sj07	28d	neutral	perNeu_22	3.28611111111111	-1.40726495726496	female
sj07	28d	neutral	perNeu_23	1.28611111111111	-0.407264957264958	female
sj07	28d	neutral	perNeu_24	2.28611111111111	-3.40726495726496	female
sj07	28d	neutral	perNeu_25	4.28611111111111	-0.407264957264958	female
sj07	28d	neutral	perNeu_26	1.28611111111111	-3.40726495726496	female
sj07	28d	neutral	perNeu_27	3.28611111111111	-1.40726495726496	female
sj07	28d	neutral	perNeu_28	-1.71388888888889	-2.40726495726496	female
sj07	28d	neutral	perNeu_29	-2.71388888888889	-3.40726495726496	female
sj07	28d	neutral	perNeu_30	-1.71388888888889	-0.407264957264958	female
sj07	28d	neutral	semNeu_01	1.28611111111111	5.59273504273504	female
sj07	28d	neutral	semNeu_02	0.286111111111111	3.59273504273504	female
sj07	28d	neutral	semNeu_03	-2.71388888888889	3.59273504273504	female
sj07	28d	neutral	semNeu_04	-2.71388888888889	5.59273504273504	female
sj07	28d	neutral	semNeu_05	2.28611111111111	4.59273504273504	female
sj07	28d	neutral	semNeu_06	-2.71388888888889	4.59273504273504	female
sj07	28d	neutral	semNeu_07	-3.71388888888889	3.59273504273504	female
sj07	28d	neutral	semNeu_08	2.28611111111111	0.592735042735042	female
sj07	28d	neutral	semNeu_09	-2.71388888888889	4.59273504273504	female
sj07	28d	neutral	semNeu_10	-2.71388888888889	4.59273504273504	female
sj07	28d	neutral	semNeu_11	2.28611111111111	3.59273504273504	female
sj07	28d	neutral	semNeu_12	-1.71388888888889	4.59273504273504	female
sj07	28d	neutral	semNeu_13	1.28611111111111	4.59273504273504	female
sj07	28d	neutral	semNeu_14	-0.713888888888889	4.59273504273504	female
sj07	28d	neutral	semNeu_15	-1.71388888888889	4.59273504273504	female
sj07	28d	neutral	semNeu_16	-0.713888888888889	4.59273504273504	female
sj07	28d	neutral	semNeu_17	-1.71388888888889	-1.40726495726496	female
sj07	28d	neutral	semNeu_18	4.28611111111111	5.59273504273504	female
sj07	28d	neutral	semNeu_19	3.28611111111111	5.59273504273504	female
sj07	28d	neutral	semNeu_20	3.28611111111111	4.59273504273504	female
sj07	28d	neutral	semNeu_21	-2.71388888888889	3.59273504273504	female
sj07	28d	neutral	semNeu_22	-0.713888888888889	4.59273504273504	female
sj07	28d	neutral	semNeu_23	-0.713888888888889	4.59273504273504	female
sj07	28d	neutral	semNeu_24	-1.71388888888889	4.59273504273504	female
sj07	28d	neutral	semNeu_25	-1.71388888888889	4.59273504273504	female
sj07	28d	neutral	semNeu_26	3.28611111111111	5.59273504273504	female
sj07	28d	neutral	semNeu_27	2.28611111111111	5.59273504273504	female
sj07	28d	neutral	semNeu_28	-0.713888888888889	5.59273504273504	female
sj07	28d	neutral	semNeu_29	-0.713888888888889	3.59273504273504	female
sj07	28d	neutral	semNeu_30	3.28611111111111	4.59273504273504	female
sj08	28d	negative	newNeg_01	-1.71388888888889	-4.40726495726496	female
sj08	28d	negative	newNeg_02	-4.71388888888889	-3.40726495726496	female
sj08	28d	negative	newNeg_03	-2.71388888888889	-1.40726495726496	female
sj08	28d	negative	newNeg_04	-2.71388888888889	-4.40726495726496	female
sj08	28d	negative	newNeg_05	-1.71388888888889	-4.40726495726496	female
sj08	28d	negative	newNeg_06	-4.71388888888889	-2.40726495726496	female
sj08	28d	negative	newNeg_07	-2.71388888888889	-4.40726495726496	female
sj08	28d	negative	newNeg_08	-1.71388888888889	0.592735042735042	female
sj08	28d	negative	newNeg_09	-4.71388888888889	-2.40726495726496	female
sj08	28d	negative	newNeg_10	-3.71388888888889	-4.40726495726496	female
sj08	28d	negative	newNeg_11	-3.71388888888889	-4.40726495726496	female
sj08	28d	negative	newNeg_12	-0.713888888888889	-3.40726495726496	female
sj08	28d	negative	newNeg_13	-4.71388888888889	-3.40726495726496	female
sj08	28d	negative	newNeg_14	-3.71388888888889	-4.40726495726496	female
sj08	28d	negative	newNeg_15	-4.71388888888889	-2.40726495726496	female
sj08	28d	negative	newNeg_16	-2.71388888888889	-1.40726495726496	female
sj08	28d	negative	newNeg_17	-3.71388888888889	-1.40726495726496	female
sj08	28d	negative	newNeg_18	-2.71388888888889	-3.40726495726496	female
sj08	28d	negative	newNeg_19	-4.71388888888889	-2.40726495726496	female
sj08	28d	negative	newNeg_20	-3.71388888888889	-4.40726495726496	female
sj08	28d	negative	newNeg_21	-4.71388888888889	-3.40726495726496	female
sj08	28d	negative	newNeg_22	-3.71388888888889	-4.40726495726496	female
sj08	28d	negative	newNeg_23	-1.71388888888889	-3.40726495726496	female
sj08	28d	negative	newNeg_24	-4.71388888888889	-3.40726495726496	female
sj08	28d	negative	newNeg_25	-3.71388888888889	-3.40726495726496	female
sj08	28d	negative	newNeg_26	-3.71388888888889	-3.40726495726496	female
sj08	28d	negative	newNeg_27	-4.71388888888889	-3.40726495726496	female
sj08	28d	negative	newNeg_28	-4.71388888888889	-4.40726495726496	female
sj08	28d	negative	newNeg_29	-2.71388888888889	-4.40726495726496	female
sj08	28d	negative	newNeg_30	-4.71388888888889	-4.40726495726496	female
sj08	28d	negative	perNeg_01	2.28611111111111	-4.40726495726496	female
sj08	28d	negative	perNeg_02	1.28611111111111	-3.40726495726496	female
sj08	28d	negative	perNeg_03	-0.713888888888889	-4.40726495726496	female
sj08	28d	negative	perNeg_04	4.28611111111111	-4.40726495726496	female
sj08	28d	negative	perNeg_05	2.28611111111111	-4.40726495726496	female
sj08	28d	negative	perNeg_06	2.28611111111111	-3.40726495726496	female
sj08	28d	negative	perNeg_07	3.28611111111111	-4.40726495726496	female
sj08	28d	negative	perNeg_08	4.28611111111111	-3.40726495726496	female
sj08	28d	negative	perNeg_09	4.28611111111111	-0.407264957264958	female
sj08	28d	negative	perNeg_10	2.28611111111111	-4.40726495726496	female
sj08	28d	negative	perNeg_11	2.28611111111111	-2.40726495726496	female
sj08	28d	negative	perNeg_12	4.28611111111111	-3.40726495726496	female
sj08	28d	negative	perNeg_13	3.28611111111111	-2.40726495726496	female
sj08	28d	negative	perNeg_14	1.28611111111111	-3.40726495726496	female
sj08	28d	negative	perNeg_15	2.28611111111111	-2.40726495726496	female
sj08	28d	negative	perNeg_16	3.28611111111111	-2.40726495726496	female
sj08	28d	negative	perNeg_17	1.28611111111111	-3.40726495726496	female
sj08	28d	negative	perNeg_18	4.28611111111111	-3.40726495726496	female
sj08	28d	negative	perNeg_19	2.28611111111111	-3.40726495726496	female
sj08	28d	negative	perNeg_20	3.28611111111111	-3.40726495726496	female
sj08	28d	negative	perNeg_21	1.28611111111111	-4.40726495726496	female
sj08	28d	negative	perNeg_22	1.28611111111111	-2.40726495726496	female
sj08	28d	negative	perNeg_23	3.28611111111111	-1.40726495726496	female
sj08	28d	negative	perNeg_24	1.28611111111111	-4.40726495726496	female
sj08	28d	negative	perNeg_25	4.28611111111111	-2.40726495726496	female
sj08	28d	negative	perNeg_26	4.28611111111111	-2.40726495726496	female
sj08	28d	negative	perNeg_27	2.28611111111111	1.59273504273504	female
sj08	28d	negative	perNeg_28	5.28611111111111	-3.40726495726496	female
sj08	28d	negative	perNeg_29	2.28611111111111	-3.40726495726496	female
sj08	28d	negative	perNeg_30	-3.71388888888889	-4.40726495726496	female
sj08	28d	negative	semNeg_01	-0.713888888888889	5.59273504273504	female
sj08	28d	negative	semNeg_02	4.28611111111111	5.59273504273504	female
sj08	28d	negative	semNeg_03	1.28611111111111	5.59273504273504	female
sj08	28d	negative	semNeg_04	-1.71388888888889	4.59273504273504	female
sj08	28d	negative	semNeg_05	2.28611111111111	4.59273504273504	female
sj08	28d	negative	semNeg_06	-0.713888888888889	5.59273504273504	female
sj08	28d	negative	semNeg_07	-2.71388888888889	4.59273504273504	female
sj08	28d	negative	semNeg_08	1.28611111111111	4.59273504273504	female
sj08	28d	negative	semNeg_09	-0.713888888888889	4.59273504273504	female
sj08	28d	negative	semNeg_10	3.28611111111111	5.59273504273504	female
sj08	28d	negative	semNeg_11	4.28611111111111	4.59273504273504	female
sj08	28d	negative	semNeg_12	-0.713888888888889	5.59273504273504	female
sj08	28d	negative	semNeg_13	0.286111111111111	3.59273504273504	female
sj08	28d	negative	semNeg_14	5.28611111111111	5.59273504273504	female
sj08	28d	negative	semNeg_15	2.28611111111111	5.59273504273504	female
sj08	28d	negative	semNeg_16	4.28611111111111	5.59273504273504	female
sj08	28d	negative	semNeg_17	1.28611111111111	5.59273504273504	female
sj08	28d	negative	semNeg_18	1.28611111111111	5.59273504273504	female
sj08	28d	negative	semNeg_19	-0.713888888888889	5.59273504273504	female
sj08	28d	negative	semNeg_20	-0.713888888888889	4.59273504273504	female
sj08	28d	negative	semNeg_21	-1.71388888888889	4.59273504273504	female
sj08	28d	negative	semNeg_22	4.28611111111111	5.59273504273504	female
sj08	28d	negative	semNeg_23	4.28611111111111	5.59273504273504	female
sj08	28d	negative	semNeg_24	-1.71388888888889	5.59273504273504	female
sj08	28d	negative	semNeg_25	2.28611111111111	5.59273504273504	female
sj08	28d	negative	semNeg_26	-2.71388888888889	5.59273504273504	female
sj08	28d	negative	semNeg_27	3.28611111111111	5.59273504273504	female
sj08	28d	negative	semNeg_28	2.28611111111111	5.59273504273504	female
sj08	28d	negative	semNeg_29	1.28611111111111	5.59273504273504	female
sj08	28d	negative	semNeg_30	2.28611111111111	4.59273504273504	female
sj08	28d	neutral	newNeu_01	-2.71388888888889	0.592735042735042	female
sj08	28d	neutral	newNeu_02	-2.71388888888889	-4.40726495726496	female
sj08	28d	neutral	newNeu_03	-3.71388888888889	0.592735042735042	female
sj08	28d	neutral	newNeu_04	-2.71388888888889	-4.40726495726496	female
sj08	28d	neutral	newNeu_05	-2.71388888888889	-4.40726495726496	female
sj08	28d	neutral	newNeu_06	-4.71388888888889	-3.40726495726496	female
sj08	28d	neutral	newNeu_07	-4.71388888888889	-1.40726495726496	female
sj08	28d	neutral	newNeu_08	1.28611111111111	-4.40726495726496	female
sj08	28d	neutral	newNeu_09	-3.71388888888889	-4.40726495726496	female
sj08	28d	neutral	newNeu_10	-4.71388888888889	-3.40726495726496	female
sj08	28d	neutral	newNeu_11	-3.71388888888889	-3.40726495726496	female
sj08	28d	neutral	newNeu_12	2.28611111111111	-2.40726495726496	female
sj08	28d	neutral	newNeu_13	-4.71388888888889	-4.40726495726496	female
sj08	28d	neutral	newNeu_14	-1.71388888888889	-4.40726495726496	female
sj08	28d	neutral	newNeu_15	-3.71388888888889	-4.40726495726496	female
sj08	28d	neutral	newNeu_16	-4.71388888888889	-4.40726495726496	female
sj08	28d	neutral	newNeu_17	-4.71388888888889	-3.40726495726496	female
sj08	28d	neutral	newNeu_18	-2.71388888888889	-4.40726495726496	female
sj08	28d	neutral	newNeu_19	-4.71388888888889	-2.40726495726496	female
sj08	28d	neutral	newNeu_20	-4.71388888888889	-4.40726495726496	female
sj08	28d	neutral	newNeu_21	-4.71388888888889	-1.40726495726496	female
sj08	28d	neutral	newNeu_22	-1.71388888888889	-4.40726495726496	female
sj08	28d	neutral	newNeu_23	-4.71388888888889	-3.40726495726496	female
sj08	28d	neutral	newNeu_24	-4.71388888888889	-4.40726495726496	female
sj08	28d	neutral	newNeu_25	-4.71388888888889	-3.40726495726496	female
sj08	28d	neutral	newNeu_26	-4.71388888888889	-4.40726495726496	female
sj08	28d	neutral	newNeu_27	-4.71388888888889	-1.40726495726496	female
sj08	28d	neutral	newNeu_28	-4.71388888888889	-4.40726495726496	female
sj08	28d	neutral	newNeu_29	-4.71388888888889	-4.40726495726496	female
sj08	28d	neutral	newNeu_30	-3.71388888888889	-3.40726495726496	female
sj08	28d	neutral	perNeu_01	4.28611111111111	-2.40726495726496	female
sj08	28d	neutral	perNeu_02	4.28611111111111	-2.40726495726496	female
sj08	28d	neutral	perNeu_03	5.28611111111111	-1.40726495726496	female
sj08	28d	neutral	perNeu_04	1.28611111111111	0.592735042735042	female
sj08	28d	neutral	perNeu_05	2.28611111111111	-3.40726495726496	female
sj08	28d	neutral	perNeu_06	3.28611111111111	-3.40726495726496	female
sj08	28d	neutral	perNeu_07	1.28611111111111	-2.40726495726496	female
sj08	28d	neutral	perNeu_08	3.28611111111111	-2.40726495726496	female
sj08	28d	neutral	perNeu_09	4.28611111111111	-3.40726495726496	female
sj08	28d	neutral	perNeu_10	3.28611111111111	-2.40726495726496	female
sj08	28d	neutral	perNeu_11	3.28611111111111	-3.40726495726496	female
sj08	28d	neutral	perNeu_12	-0.713888888888889	-4.40726495726496	female
sj08	28d	neutral	perNeu_13	3.28611111111111	-3.40726495726496	female
sj08	28d	neutral	perNeu_14	4.28611111111111	-0.407264957264958	female
sj08	28d	neutral	perNeu_15	4.28611111111111	-3.40726495726496	female
sj08	28d	neutral	perNeu_16	3.28611111111111	-2.40726495726496	female
sj08	28d	neutral	perNeu_17	4.28611111111111	-3.40726495726496	female
sj08	28d	neutral	perNeu_18	2.28611111111111	-4.40726495726496	female
sj08	28d	neutral	perNeu_19	2.28611111111111	-1.40726495726496	female
sj08	28d	neutral	perNeu_20	3.28611111111111	-4.40726495726496	female
sj08	28d	neutral	perNeu_21	1.28611111111111	-4.40726495726496	female
sj08	28d	neutral	perNeu_22	3.28611111111111	-3.40726495726496	female
sj08	28d	neutral	perNeu_23	4.28611111111111	-4.40726495726496	female
sj08	28d	neutral	perNeu_24	-0.713888888888889	-4.40726495726496	female
sj08	28d	neutral	perNeu_25	2.28611111111111	-2.40726495726496	female
sj08	28d	neutral	perNeu_26	1.28611111111111	-3.40726495726496	female
sj08	28d	neutral	perNeu_27	1.28611111111111	-2.40726495726496	female
sj08	28d	neutral	perNeu_28	1.28611111111111	-4.40726495726496	female
sj08	28d	neutral	perNeu_29	3.28611111111111	-4.40726495726496	female
sj08	28d	neutral	perNeu_30	2.28611111111111	-3.40726495726496	female
sj08	28d	neutral	semNeu_01	2.28611111111111	4.59273504273504	female
sj08	28d	neutral	semNeu_02	2.28611111111111	5.59273504273504	female
sj08	28d	neutral	semNeu_03	-0.713888888888889	5.59273504273504	female
sj08	28d	neutral	semNeu_04	1.28611111111111	5.59273504273504	female
sj08	28d	neutral	semNeu_05	1.28611111111111	3.59273504273504	female
sj08	28d	neutral	semNeu_06	-1.71388888888889	5.59273504273504	female
sj08	28d	neutral	semNeu_07	1.28611111111111	5.59273504273504	female
sj08	28d	neutral	semNeu_08	2.28611111111111	4.59273504273504	female
sj08	28d	neutral	semNeu_09	1.28611111111111	4.59273504273504	female
sj08	28d	neutral	semNeu_10	3.28611111111111	5.59273504273504	female
sj08	28d	neutral	semNeu_11	3.28611111111111	3.59273504273504	female
sj08	28d	neutral	semNeu_12	-0.713888888888889	5.59273504273504	female
sj08	28d	neutral	semNeu_13	1.28611111111111	5.59273504273504	female
sj08	28d	neutral	semNeu_14	-2.71388888888889	5.59273504273504	female
sj08	28d	neutral	semNeu_15	4.28611111111111	5.59273504273504	female
sj08	28d	neutral	semNeu_16	-0.713888888888889	5.59273504273504	female
sj08	28d	neutral	semNeu_17	3.28611111111111	5.59273504273504	female
sj08	28d	neutral	semNeu_18	2.28611111111111	5.59273504273504	female
sj08	28d	neutral	semNeu_19	1.28611111111111	5.59273504273504	female
sj08	28d	neutral	semNeu_20	4.28611111111111	5.59273504273504	female
sj08	28d	neutral	semNeu_21	0.286111111111111	5.59273504273504	female
sj08	28d	neutral	semNeu_22	5.28611111111111	5.59273504273504	female
sj08	28d	neutral	semNeu_23	-0.713888888888889	5.59273504273504	female
sj08	28d	neutral	semNeu_24	-1.71388888888889	5.59273504273504	female
sj08	28d	neutral	semNeu_25	2.28611111111111	4.59273504273504	female
sj08	28d	neutral	semNeu_26	3.28611111111111	5.59273504273504	female
sj08	28d	neutral	semNeu_27	3.28611111111111	5.59273504273504	female
sj08	28d	neutral	semNeu_28	3.28611111111111	5.59273504273504	female
sj08	28d	neutral	semNeu_29	-1.71388888888889	4.59273504273504	female
sj08	28d	neutral	semNeu_30	4.28611111111111	4.59273504273504	female
sj09	1d	negative	newNeg_01	-4.17286324786325	-4.40790598290598	female
sj09	1d	negative	newNeg_02	-4.17286324786325	-4.40790598290598	female
sj09	1d	negative	newNeg_03	-4.17286324786325	-4.40790598290598	female
sj09	1d	negative	newNeg_04	-4.17286324786325	-0.407905982905983	female
sj09	1d	negative	newNeg_05	-3.17286324786325	-1.40790598290598	female
sj09	1d	negative	newNeg_06	-4.17286324786325	-4.40790598290598	female
sj09	1d	negative	newNeg_07	-4.17286324786325	-2.40790598290598	female
sj09	1d	negative	newNeg_08	-4.17286324786325	-2.40790598290598	female
sj09	1d	negative	newNeg_09	-4.17286324786325	-4.40790598290598	female
sj09	1d	negative	newNeg_10	-4.17286324786325	-4.40790598290598	female
sj09	1d	negative	newNeg_11	-4.17286324786325	-4.40790598290598	female
sj09	1d	negative	newNeg_12	-4.17286324786325	-3.40790598290598	female
sj09	1d	negative	newNeg_13	-4.17286324786325	-4.40790598290598	female
sj09	1d	negative	newNeg_14	-4.17286324786325	-4.40790598290598	female
sj09	1d	negative	newNeg_15	-4.17286324786325	0.592094017094017	female
sj09	1d	negative	newNeg_16	-4.17286324786325	-4.40790598290598	female
sj09	1d	negative	newNeg_17	-4.17286324786325	-2.40790598290598	female
sj09	1d	negative	newNeg_18	-4.17286324786325	-4.40790598290598	female
sj09	1d	negative	newNeg_19	-4.17286324786325	-2.40790598290598	female
sj09	1d	negative	newNeg_20	-4.17286324786325	-4.40790598290598	female
sj09	1d	negative	newNeg_21	-4.17286324786325	-3.40790598290598	female
sj09	1d	negative	newNeg_22	-4.17286324786325	-4.40790598290598	female
sj09	1d	negative	newNeg_23	-4.17286324786325	-2.40790598290598	female
sj09	1d	negative	newNeg_24	-4.17286324786325	-3.40790598290598	female
sj09	1d	negative	newNeg_25	-4.17286324786325	-4.40790598290598	female
sj09	1d	negative	newNeg_26	-4.17286324786325	-3.40790598290598	female
sj09	1d	negative	newNeg_27	-4.17286324786325	-4.40790598290598	female
sj09	1d	negative	newNeg_28	-4.17286324786325	-4.40790598290598	female
sj09	1d	negative	newNeg_29	-4.17286324786325	-0.407905982905983	female
sj09	1d	negative	newNeg_30	-4.17286324786325	-4.40790598290598	female
sj09	1d	negative	perNeg_01	-3.17286324786325	-2.40790598290598	female
sj09	1d	negative	perNeg_02	-1.17286324786325	-0.407905982905983	female
sj09	1d	negative	perNeg_03	-4.17286324786325	-4.40790598290598	female
sj09	1d	negative	perNeg_04	-1.17286324786325	-4.40790598290598	female
sj09	1d	negative	perNeg_05	-0.172863247863248	-3.40790598290598	female
sj09	1d	negative	perNeg_06	-2.17286324786325	-4.40790598290598	female
sj09	1d	negative	perNeg_07	-0.172863247863248	1.59209401709402	female
sj09	1d	negative	perNeg_08	-1.17286324786325	-4.40790598290598	female
sj09	1d	negative	perNeg_09	-0.172863247863248	-4.40790598290598	female
sj09	1d	negative	perNeg_10	-0.172863247863248	-4.40790598290598	female
sj09	1d	negative	perNeg_11	-3.17286324786325	-3.40790598290598	female
sj09	1d	negative	perNeg_12	0.827136752136752	-3.40790598290598	female
sj09	1d	negative	perNeg_13	0.827136752136752	0.592094017094017	female
sj09	1d	negative	perNeg_14	3.82713675213675	-1.40790598290598	female
sj09	1d	negative	perNeg_15	-3.17286324786325	-1.40790598290598	female
sj09	1d	negative	perNeg_16	1.82713675213675	0.592094017094017	female
sj09	1d	negative	perNeg_17	-4.17286324786325	-3.40790598290598	female
sj09	1d	negative	perNeg_18	2.82713675213675	-1.40790598290598	female
sj09	1d	negative	perNeg_19	-4.17286324786325	-2.40790598290598	female
sj09	1d	negative	perNeg_20	-2.17286324786325	3.59209401709402	female
sj09	1d	negative	perNeg_21	-2.17286324786325	-4.40790598290598	female
sj09	1d	negative	perNeg_22	-1.17286324786325	1.59209401709402	female
sj09	1d	negative	perNeg_23	-3.17286324786325	-4.40790598290598	female
sj09	1d	negative	perNeg_24	-1.17286324786325	-4.40790598290598	female
sj09	1d	negative	perNeg_25	-0.172863247863248	-0.407905982905983	female
sj09	1d	negative	perNeg_26	1.82713675213675	-0.407905982905983	female
sj09	1d	negative	perNeg_27	0.827136752136752	-4.40790598290598	female
sj09	1d	negative	perNeg_28	3.82713675213675	-3.40790598290598	female
sj09	1d	negative	perNeg_29	-4.17286324786325	-3.40790598290598	female
sj09	1d	negative	perNeg_30	-1.17286324786325	-2.40790598290598	female
sj09	1d	negative	semNeg_01	-0.172863247863248	5.59209401709402	female
sj09	1d	negative	semNeg_02	-1.17286324786325	5.59209401709402	female
sj09	1d	negative	semNeg_03	3.82713675213675	5.59209401709402	female
sj09	1d	negative	semNeg_04	-1.17286324786325	5.59209401709402	female
sj09	1d	negative	semNeg_05	-3.17286324786325	-0.407905982905983	female
sj09	1d	negative	semNeg_06	-0.172863247863248	5.59209401709402	female
sj09	1d	negative	semNeg_07	-4.17286324786325	5.59209401709402	female
sj09	1d	negative	semNeg_08	-0.172863247863248	5.59209401709402	female
sj09	1d	negative	semNeg_09	-4.17286324786325	4.59209401709402	female
sj09	1d	negative	semNeg_10	1.82713675213675	5.59209401709402	female
sj09	1d	negative	semNeg_11	2.82713675213675	5.59209401709402	female
sj09	1d	negative	semNeg_12	-4.17286324786325	5.59209401709402	female
sj09	1d	negative	semNeg_13	-1.17286324786325	5.59209401709402	female
sj09	1d	negative	semNeg_14	-0.172863247863248	5.59209401709402	female
sj09	1d	negative	semNeg_15	2.82713675213675	5.59209401709402	female
sj09	1d	negative	semNeg_16	-2.17286324786325	5.59209401709402	female
sj09	1d	negative	semNeg_17	-1.17286324786325	5.59209401709402	female
sj09	1d	negative	semNeg_18	-3.17286324786325	5.59209401709402	female
sj09	1d	negative	semNeg_19	-4.17286324786325	5.59209401709402	female
sj09	1d	negative	semNeg_20	-3.17286324786325	5.59209401709402	female
sj09	1d	negative	semNeg_21	-2.17286324786325	5.59209401709402	female
sj09	1d	negative	semNeg_22	0.827136752136752	5.59209401709402	female
sj09	1d	negative	semNeg_23	-0.172863247863248	5.59209401709402	female
sj09	1d	negative	semNeg_24	-4.17286324786325	5.59209401709402	female
sj09	1d	negative	semNeg_25	4.82713675213675	5.59209401709402	female
sj09	1d	negative	semNeg_26	-4.17286324786325	5.59209401709402	female
sj09	1d	negative	semNeg_27	-1.17286324786325	5.59209401709402	female
sj09	1d	negative	semNeg_28	1.82713675213675	5.59209401709402	female
sj09	1d	negative	semNeg_29	-0.172863247863248	5.59209401709402	female
sj09	1d	negative	semNeg_30	-3.17286324786325	4.59209401709402	female
sj09	1d	neutral	newNeu_01	-4.17286324786325	2.59209401709402	female
sj09	1d	neutral	newNeu_02	-4.17286324786325	-4.40790598290598	female
sj09	1d	neutral	newNeu_03	-3.17286324786325	1.59209401709402	female
sj09	1d	neutral	newNeu_04	-3.17286324786325	-3.40790598290598	female
sj09	1d	neutral	newNeu_05	-4.17286324786325	-4.40790598290598	female
sj09	1d	neutral	newNeu_06	-4.17286324786325	-4.40790598290598	female
sj09	1d	neutral	newNeu_07	-1.17286324786325	-0.407905982905983	female
sj09	1d	neutral	newNeu_08	-0.172863247863248	0.592094017094017	female
sj09	1d	neutral	newNeu_09	-4.17286324786325	-2.40790598290598	female
sj09	1d	neutral	newNeu_10	-4.17286324786325	-4.40790598290598	female
sj09	1d	neutral	newNeu_11	-4.17286324786325	-4.40790598290598	female
sj09	1d	neutral	newNeu_12	-4.17286324786325	-4.40790598290598	female
sj09	1d	neutral	newNeu_13	-4.17286324786325	-4.40790598290598	female
sj09	1d	neutral	newNeu_14	-4.17286324786325	-3.40790598290598	female
sj09	1d	neutral	newNeu_15	-4.17286324786325	-4.40790598290598	female
sj09	1d	neutral	newNeu_16	-4.17286324786325	-4.40790598290598	female
sj09	1d	neutral	newNeu_17	-4.17286324786325	-3.40790598290598	female
sj09	1d	neutral	newNeu_18	-4.17286324786325	-4.40790598290598	female
sj09	1d	neutral	newNeu_19	-4.17286324786325	-4.40790598290598	female
sj09	1d	neutral	newNeu_20	-4.17286324786325	-4.40790598290598	female
sj09	1d	neutral	newNeu_21	-4.17286324786325	-2.40790598290598	female
sj09	1d	neutral	newNeu_22	-3.17286324786325	-0.407905982905983	female
sj09	1d	neutral	newNeu_23	-4.17286324786325	-4.40790598290598	female
sj09	1d	neutral	newNeu_24	-4.17286324786325	-4.40790598290598	female
sj09	1d	neutral	newNeu_25	-4.17286324786325	-4.40790598290598	female
sj09	1d	neutral	newNeu_26	-4.17286324786325	-4.40790598290598	female
sj09	1d	neutral	newNeu_27	-4.17286324786325	-1.40790598290598	female
sj09	1d	neutral	newNeu_28	-4.17286324786325	-4.40790598290598	female
sj09	1d	neutral	newNeu_29	-4.17286324786325	-4.40790598290598	female
sj09	1d	neutral	newNeu_30	-4.17286324786325	1.59209401709402	female
sj09	1d	neutral	perNeu_01	-0.172863247863248	0.592094017094017	female
sj09	1d	neutral	perNeu_02	-0.172863247863248	-1.40790598290598	female
sj09	1d	neutral	perNeu_03	-1.17286324786325	-2.40790598290598	female
sj09	1d	neutral	perNeu_04	-2.17286324786325	1.59209401709402	female
sj09	1d	neutral	perNeu_05	-0.172863247863248	-2.40790598290598	female
sj09	1d	neutral	perNeu_06	-0.172863247863248	-2.40790598290598	female
sj09	1d	neutral	perNeu_07	-3.17286324786325	-1.40790598290598	female
sj09	1d	neutral	perNeu_08	-1.17286324786325	-4.40790598290598	female
sj09	1d	neutral	perNeu_09	-1.17286324786325	-1.40790598290598	female
sj09	1d	neutral	perNeu_10	3.82713675213675	0.592094017094017	female
sj09	1d	neutral	perNeu_11	-0.172863247863248	-2.40790598290598	female
sj09	1d	neutral	perNeu_12	-4.17286324786325	-4.40790598290598	female
sj09	1d	neutral	perNeu_13	-3.17286324786325	-1.40790598290598	female
sj09	1d	neutral	perNeu_14	0.827136752136752	4.59209401709402	female
sj09	1d	neutral	perNeu_15	0.827136752136752	-3.40790598290598	female
sj09	1d	neutral	perNeu_16	-2.17286324786325	1.59209401709402	female
sj09	1d	neutral	perNeu_17	-1.17286324786325	-3.40790598290598	female
sj09	1d	neutral	perNeu_18	0.827136752136752	-3.40790598290598	female
sj09	1d	neutral	perNeu_19	0.827136752136752	-0.407905982905983	female
sj09	1d	neutral	perNeu_20	-1.17286324786325	-4.40790598290598	female
sj09	1d	neutral	perNeu_21	-3.17286324786325	-4.40790598290598	female
sj09	1d	neutral	perNeu_22	-1.17286324786325	-0.407905982905983	female
sj09	1d	neutral	perNeu_23	-1.17286324786325	-1.40790598290598	female
sj09	1d	neutral	perNeu_24	-4.17286324786325	-4.40790598290598	female
sj09	1d	neutral	perNeu_25	-0.172863247863248	-2.40790598290598	female
sj09	1d	neutral	perNeu_26	0.827136752136752	-2.40790598290598	female
sj09	1d	neutral	perNeu_27	-0.172863247863248	1.59209401709402	female
sj09	1d	neutral	perNeu_28	-4.17286324786325	-2.40790598290598	female
sj09	1d	neutral	perNeu_29	-2.17286324786325	-4.40790598290598	female
sj09	1d	neutral	perNeu_30	-2.17286324786325	-2.40790598290598	female
sj09	1d	neutral	semNeu_01	1.82713675213675	4.59209401709402	female
sj09	1d	neutral	semNeu_02	-0.172863247863248	4.59209401709402	female
sj09	1d	neutral	semNeu_03	1.82713675213675	5.59209401709402	female
sj09	1d	neutral	semNeu_04	-4.17286324786325	5.59209401709402	female
sj09	1d	neutral	semNeu_05	-0.172863247863248	5.59209401709402	female
sj09	1d	neutral	semNeu_06	-4.17286324786325	5.59209401709402	female
sj09	1d	neutral	semNeu_07	-4.17286324786325	5.59209401709402	female
sj09	1d	neutral	semNeu_08	-2.17286324786325	5.59209401709402	female
sj09	1d	neutral	semNeu_09	-2.17286324786325	5.59209401709402	female
sj09	1d	neutral	semNeu_10	-2.17286324786325	5.59209401709402	female
sj09	1d	neutral	semNeu_11	-2.17286324786325	5.59209401709402	female
sj09	1d	neutral	semNeu_12	-4.17286324786325	5.59209401709402	female
sj09	1d	neutral	semNeu_13	-3.17286324786325	5.59209401709402	female
sj09	1d	neutral	semNeu_14	-4.17286324786325	5.59209401709402	female
sj09	1d	neutral	semNeu_15	-1.17286324786325	4.59209401709402	female
sj09	1d	neutral	semNeu_16	-4.17286324786325	5.59209401709402	female
sj09	1d	neutral	semNeu_17	-3.17286324786325	5.59209401709402	female
sj09	1d	neutral	semNeu_18	-1.17286324786325	5.59209401709402	female
sj09	1d	neutral	semNeu_19	0.827136752136752	5.59209401709402	female
sj09	1d	neutral	semNeu_20	-0.172863247863248	5.59209401709402	female
sj09	1d	neutral	semNeu_21	-4.17286324786325	5.59209401709402	female
sj09	1d	neutral	semNeu_22	0.827136752136752	5.59209401709402	female
sj09	1d	neutral	semNeu_23	-3.17286324786325	5.59209401709402	female
sj09	1d	neutral	semNeu_24	-0.172863247863248	5.59209401709402	female
sj09	1d	neutral	semNeu_25	-1.17286324786325	5.59209401709402	female
sj09	1d	neutral	semNeu_26	-3.17286324786325	5.59209401709402	female
sj09	1d	neutral	semNeu_27	4.82713675213675	5.59209401709402	female
sj09	1d	neutral	semNeu_28	-1.17286324786325	5.59209401709402	female
sj09	1d	neutral	semNeu_29	-4.17286324786325	1.59209401709402	female
sj09	1d	neutral	semNeu_30	-0.172863247863248	5.59209401709402	female
sj10	1d	negative	newNeg_01	-3.17286324786325	-4.40790598290598	female
sj10	1d	negative	newNeg_02	-4.17286324786325	-4.40790598290598	female
sj10	1d	negative	newNeg_03	-3.17286324786325	-4.40790598290598	female
sj10	1d	negative	newNeg_04	-4.17286324786325	-4.40790598290598	female
sj10	1d	negative	newNeg_05	-2.17286324786325	-4.40790598290598	female
sj10	1d	negative	newNeg_06	-4.17286324786325	-4.40790598290598	female
sj10	1d	negative	newNeg_07	-4.17286324786325	-3.40790598290598	female
sj10	1d	negative	newNeg_08	-1.17286324786325	0.592094017094017	female
sj10	1d	negative	newNeg_09	-4.17286324786325	-3.40790598290598	female
sj10	1d	negative	newNeg_10	-4.17286324786325	-4.40790598290598	female
sj10	1d	negative	newNeg_11	-2.17286324786325	-4.40790598290598	female
sj10	1d	negative	newNeg_12	-4.17286324786325	-4.40790598290598	female
sj10	1d	negative	newNeg_13	-2.17286324786325	-2.40790598290598	female
sj10	1d	negative	newNeg_14	-3.17286324786325	-4.40790598290598	female
sj10	1d	negative	newNeg_15	-4.17286324786325	-1.40790598290598	female
sj10	1d	negative	newNeg_16	-4.17286324786325	-4.40790598290598	female
sj10	1d	negative	newNeg_17	-2.17286324786325	-4.40790598290598	female
sj10	1d	negative	newNeg_18	-3.17286324786325	-4.40790598290598	female
sj10	1d	negative	newNeg_19	-4.17286324786325	-4.40790598290598	female
sj10	1d	negative	newNeg_20	-4.17286324786325	-4.40790598290598	female
sj10	1d	negative	newNeg_21	-4.17286324786325	-4.40790598290598	female
sj10	1d	negative	newNeg_22	-4.17286324786325	-4.40790598290598	female
sj10	1d	negative	newNeg_23	-1.17286324786325	-2.40790598290598	female
sj10	1d	negative	newNeg_24	-3.17286324786325	-4.40790598290598	female
sj10	1d	negative	newNeg_25	-4.17286324786325	-4.40790598290598	female
sj10	1d	negative	newNeg_26	-3.17286324786325	-4.40790598290598	female
sj10	1d	negative	newNeg_27	-4.17286324786325	-4.40790598290598	female
sj10	1d	negative	newNeg_28	-3.17286324786325	-4.40790598290598	female
sj10	1d	negative	newNeg_29	-3.17286324786325	-4.40790598290598	female
sj10	1d	negative	newNeg_30	-1.17286324786325	-4.40790598290598	female
sj10	1d	negative	perNeg_01	2.82713675213675	-1.40790598290598	female
sj10	1d	negative	perNeg_02	0.827136752136752	-1.40790598290598	female
sj10	1d	negative	perNeg_03	1.82713675213675	-4.40790598290598	female
sj10	1d	negative	perNeg_04	-0.172863247863248	-1.40790598290598	female
sj10	1d	negative	perNeg_05	1.82713675213675	-2.40790598290598	female
sj10	1d	negative	perNeg_06	3.82713675213675	0.592094017094017	female
sj10	1d	negative	perNeg_07	-4.17286324786325	-2.40790598290598	female
sj10	1d	negative	perNeg_08	1.82713675213675	-1.40790598290598	female
sj10	1d	negative	perNeg_09	-0.172863247863248	-2.40790598290598	female
sj10	1d	negative	perNeg_10	0.827136752136752	-4.40790598290598	female
sj10	1d	negative	perNeg_11	4.82713675213675	5.59209401709402	female
sj10	1d	negative	perNeg_12	-3.17286324786325	-0.407905982905983	female
sj10	1d	negative	perNeg_13	3.82713675213675	-2.40790598290598	female
sj10	1d	negative	perNeg_14	1.82713675213675	-2.40790598290598	female
sj10	1d	negative	perNeg_15	1.82713675213675	-3.40790598290598	female
sj10	1d	negative	perNeg_16	-1.17286324786325	-4.40790598290598	female
sj10	1d	negative	perNeg_17	3.82713675213675	-3.40790598290598	female
sj10	1d	negative	perNeg_18	1.82713675213675	-1.40790598290598	female
sj10	1d	negative	perNeg_19	1.82713675213675	-1.40790598290598	female
sj10	1d	negative	perNeg_20	1.82713675213675	-0.407905982905983	female
sj10	1d	negative	perNeg_21	2.82713675213675	-4.40790598290598	female
sj10	1d	negative	perNeg_22	0.827136752136752	1.59209401709402	female
sj10	1d	negative	perNeg_23	-0.172863247863248	-4.40790598290598	female
sj10	1d	negative	perNeg_24	-4.17286324786325	-4.40790598290598	female
sj10	1d	negative	perNeg_25	2.82713675213675	-4.40790598290598	female
sj10	1d	negative	perNeg_26	3.82713675213675	-4.40790598290598	female
sj10	1d	negative	perNeg_27	-0.172863247863248	0.592094017094017	female
sj10	1d	negative	perNeg_28	5.82713675213675	4.59209401709402	female
sj10	1d	negative	perNeg_29	-1.17286324786325	1.59209401709402	female
sj10	1d	negative	perNeg_30	-2.17286324786325	-4.40790598290598	female
sj10	1d	negative	semNeg_01	1.82713675213675	5.59209401709402	female
sj10	1d	negative	semNeg_02	2.82713675213675	5.59209401709402	female
sj10	1d	negative	semNeg_03	5.82713675213675	5.59209401709402	female
sj10	1d	negative	semNeg_04	4.82713675213675	5.59209401709402	female
sj10	1d	negative	semNeg_05	2.82713675213675	4.59209401709402	female
sj10	1d	negative	semNeg_06	1.82713675213675	5.59209401709402	female
sj10	1d	negative	semNeg_07	2.82713675213675	5.59209401709402	female
sj10	1d	negative	semNeg_08	3.82713675213675	5.59209401709402	female
sj10	1d	negative	semNeg_09	5.82713675213675	5.59209401709402	female
sj10	1d	negative	semNeg_10	1.82713675213675	5.59209401709402	female
sj10	1d	negative	semNeg_11	1.82713675213675	5.59209401709402	female
sj10	1d	negative	semNeg_12	4.82713675213675	5.59209401709402	female
sj10	1d	negative	semNeg_13	-0.172863247863248	1.59209401709402	female
sj10	1d	negative	semNeg_14	4.82713675213675	5.59209401709402	female
sj10	1d	negative	semNeg_15	5.82713675213675	5.59209401709402	female
sj10	1d	negative	semNeg_16	3.82713675213675	5.59209401709402	female
sj10	1d	negative	semNeg_17	3.82713675213675	5.59209401709402	female
sj10	1d	negative	semNeg_18	2.82713675213675	4.59209401709402	female
sj10	1d	negative	semNeg_19	5.82713675213675	5.59209401709402	female
sj10	1d	negative	semNeg_20	5.82713675213675	3.59209401709402	female
sj10	1d	negative	semNeg_21	4.82713675213675	5.59209401709402	female
sj10	1d	negative	semNeg_22	2.82713675213675	5.59209401709402	female
sj10	1d	negative	semNeg_23	2.82713675213675	5.59209401709402	female
sj10	1d	negative	semNeg_24	-0.172863247863248	5.59209401709402	female
sj10	1d	negative	semNeg_25	5.82713675213675	5.59209401709402	female
sj10	1d	negative	semNeg_26	-2.17286324786325	5.59209401709402	female
sj10	1d	negative	semNeg_27	0.827136752136752	3.59209401709402	female
sj10	1d	negative	semNeg_28	-0.172863247863248	4.59209401709402	female
sj10	1d	negative	semNeg_29	4.82713675213675	5.59209401709402	female
sj10	1d	negative	semNeg_30	1.82713675213675	5.59209401709402	female
sj10	1d	neutral	newNeu_01	-4.17286324786325	-3.40790598290598	female
sj10	1d	neutral	newNeu_02	-4.17286324786325	-4.40790598290598	female
sj10	1d	neutral	newNeu_03	-2.17286324786325	0.592094017094017	female
sj10	1d	neutral	newNeu_04	-4.17286324786325	-4.40790598290598	female
sj10	1d	neutral	newNeu_05	-4.17286324786325	-4.40790598290598	female
sj10	1d	neutral	newNeu_06	-4.17286324786325	-4.40790598290598	female
sj10	1d	neutral	newNeu_07	2.82713675213675	4.59209401709402	female
sj10	1d	neutral	newNeu_08	-3.17286324786325	-4.40790598290598	female
sj10	1d	neutral	newNeu_09	-4.17286324786325	-4.40790598290598	female
sj10	1d	neutral	newNeu_10	-4.17286324786325	-4.40790598290598	female
sj10	1d	neutral	newNeu_11	-4.17286324786325	-4.40790598290598	female
sj10	1d	neutral	newNeu_12	0.827136752136752	-4.40790598290598	female
sj10	1d	neutral	newNeu_13	-3.17286324786325	-4.40790598290598	female
sj10	1d	neutral	newNeu_14	-4.17286324786325	-4.40790598290598	female
sj10	1d	neutral	newNeu_15	-4.17286324786325	-3.40790598290598	female
sj10	1d	neutral	newNeu_16	-4.17286324786325	-4.40790598290598	female
sj10	1d	neutral	newNeu_17	-4.17286324786325	-4.40790598290598	female
sj10	1d	neutral	newNeu_18	-4.17286324786325	-4.40790598290598	female
sj10	1d	neutral	newNeu_19	-3.17286324786325	-4.40790598290598	female
sj10	1d	neutral	newNeu_20	-4.17286324786325	-4.40790598290598	female
sj10	1d	neutral	newNeu_21	-4.17286324786325	-4.40790598290598	female
sj10	1d	neutral	newNeu_22	-2.17286324786325	-4.40790598290598	female
sj10	1d	neutral	newNeu_23	-4.17286324786325	-4.40790598290598	female
sj10	1d	neutral	newNeu_24	-4.17286324786325	-4.40790598290598	female
sj10	1d	neutral	newNeu_25	-4.17286324786325	-4.40790598290598	female
sj10	1d	neutral	newNeu_26	-4.17286324786325	-3.40790598290598	female
sj10	1d	neutral	newNeu_27	-4.17286324786325	-3.40790598290598	female
sj10	1d	neutral	newNeu_28	-4.17286324786325	-4.40790598290598	female
sj10	1d	neutral	newNeu_29	-4.17286324786325	-4.40790598290598	female
sj10	1d	neutral	newNeu_30	-3.17286324786325	1.59209401709402	female
sj10	1d	neutral	perNeu_01	-0.172863247863248	-3.40790598290598	female
sj10	1d	neutral	perNeu_02	-3.17286324786325	-2.40790598290598	female
sj10	1d	neutral	perNeu_03	4.82713675213675	4.59209401709402	female
sj10	1d	neutral	perNeu_04	-0.172863247863248	-2.40790598290598	female
sj10	1d	neutral	perNeu_05	1.82713675213675	-3.40790598290598	female
sj10	1d	neutral	perNeu_06	-3.17286324786325	-4.40790598290598	female
sj10	1d	neutral	perNeu_07	-0.172863247863248	-1.40790598290598	female
sj10	1d	neutral	perNeu_08	0.827136752136752	-0.407905982905983	female
sj10	1d	neutral	perNeu_09	2.82713675213675	-2.40790598290598	female
sj10	1d	neutral	perNeu_10	0.827136752136752	-3.40790598290598	female
sj10	1d	neutral	perNeu_11	3.82713675213675	-2.40790598290598	female
sj10	1d	neutral	perNeu_12	-4.17286324786325	-4.40790598290598	female
sj10	1d	neutral	perNeu_13	1.82713675213675	0.592094017094017	female
sj10	1d	neutral	perNeu_14	1.82713675213675	-3.40790598290598	female
sj10	1d	neutral	perNeu_15	3.82713675213675	0.592094017094017	female
sj10	1d	neutral	perNeu_16	-1.17286324786325	-0.407905982905983	female
sj10	1d	neutral	perNeu_17	-0.172863247863248	-2.40790598290598	female
sj10	1d	neutral	perNeu_18	2.82713675213675	-4.40790598290598	female
sj10	1d	neutral	perNeu_19	-0.172863247863248	-2.40790598290598	female
sj10	1d	neutral	perNeu_20	1.82713675213675	-4.40790598290598	female
sj10	1d	neutral	perNeu_21	1.82713675213675	-4.40790598290598	female
sj10	1d	neutral	perNeu_22	3.82713675213675	-1.40790598290598	female
sj10	1d	neutral	perNeu_23	-3.17286324786325	-4.40790598290598	female
sj10	1d	neutral	perNeu_24	1.82713675213675	-4.40790598290598	female
sj10	1d	neutral	perNeu_25	-3.17286324786325	-2.40790598290598	female
sj10	1d	neutral	perNeu_26	-0.172863247863248	0.592094017094017	female
sj10	1d	neutral	perNeu_27	4.82713675213675	0.592094017094017	female
sj10	1d	neutral	perNeu_28	-0.172863247863248	-4.40790598290598	female
sj10	1d	neutral	perNeu_29	-2.17286324786325	-4.40790598290598	female
sj10	1d	neutral	perNeu_30	-2.17286324786325	-0.407905982905983	female
sj10	1d	neutral	semNeu_01	2.82713675213675	4.59209401709402	female
sj10	1d	neutral	semNeu_02	-4.17286324786325	4.59209401709402	female
sj10	1d	neutral	semNeu_03	-1.17286324786325	5.59209401709402	female
sj10	1d	neutral	semNeu_04	4.82713675213675	5.59209401709402	female
sj10	1d	neutral	semNeu_05	3.82713675213675	5.59209401709402	female
sj10	1d	neutral	semNeu_06	-1.17286324786325	5.59209401709402	female
sj10	1d	neutral	semNeu_07	1.82713675213675	5.59209401709402	female
sj10	1d	neutral	semNeu_08	-1.17286324786325	0.592094017094017	female
sj10	1d	neutral	semNeu_09	3.82713675213675	5.59209401709402	female
sj10	1d	neutral	semNeu_10	1.82713675213675	5.59209401709402	female
sj10	1d	neutral	semNeu_11	2.82713675213675	4.59209401709402	female
sj10	1d	neutral	semNeu_12	1.82713675213675	5.59209401709402	female
sj10	1d	neutral	semNeu_13	3.82713675213675	4.59209401709402	female
sj10	1d	neutral	semNeu_14	3.82713675213675	5.59209401709402	female
sj10	1d	neutral	semNeu_15	1.82713675213675	5.59209401709402	female
sj10	1d	neutral	semNeu_16	2.82713675213675	5.59209401709402	female
sj10	1d	neutral	semNeu_17	2.82713675213675	5.59209401709402	female
sj10	1d	neutral	semNeu_18	3.82713675213675	5.59209401709402	female
sj10	1d	neutral	semNeu_19	4.82713675213675	5.59209401709402	female
sj10	1d	neutral	semNeu_20	4.82713675213675	5.59209401709402	female
sj10	1d	neutral	semNeu_21	-2.17286324786325	5.59209401709402	female
sj10	1d	neutral	semNeu_22	4.82713675213675	5.59209401709402	female
sj10	1d	neutral	semNeu_23	1.82713675213675	5.59209401709402	female
sj10	1d	neutral	semNeu_24	-3.17286324786325	4.59209401709402	female
sj10	1d	neutral	semNeu_25	5.82713675213675	5.59209401709402	female
sj10	1d	neutral	semNeu_26	1.82713675213675	0.592094017094017	female
sj10	1d	neutral	semNeu_27	3.82713675213675	5.59209401709402	female
sj10	1d	neutral	semNeu_28	0.827136752136752	5.59209401709402	female
sj10	1d	neutral	semNeu_29	-1.17286324786325	4.59209401709402	female
sj10	1d	neutral	semNeu_30	4.82713675213675	5.59209401709402	female
sj11	28d	negative	newNeg_01	-4.71388888888889	-4.40726495726496	female
sj11	28d	negative	newNeg_02	-2.71388888888889	-4.40726495726496	female
sj11	28d	negative	newNeg_03	-3.71388888888889	-3.40726495726496	female
sj11	28d	negative	newNeg_04	-4.71388888888889	-4.40726495726496	female
sj11	28d	negative	newNeg_05	-4.71388888888889	-4.40726495726496	female
sj11	28d	negative	newNeg_06	-4.71388888888889	-4.40726495726496	female
sj11	28d	negative	newNeg_07	-4.71388888888889	-4.40726495726496	female
sj11	28d	negative	newNeg_08	0.286111111111111	-4.40726495726496	female
sj11	28d	negative	newNeg_09	-3.71388888888889	-4.40726495726496	female
sj11	28d	negative	newNeg_10	-4.71388888888889	-4.40726495726496	female
sj11	28d	negative	newNeg_11	-4.71388888888889	-4.40726495726496	female
sj11	28d	negative	newNeg_12	-4.71388888888889	-4.40726495726496	female
sj11	28d	negative	newNeg_13	-4.71388888888889	-0.407264957264958	female
sj11	28d	negative	newNeg_14	-4.71388888888889	-4.40726495726496	female
sj11	28d	negative	newNeg_15	-1.71388888888889	-1.40726495726496	female
sj11	28d	negative	newNeg_16	-4.71388888888889	-4.40726495726496	female
sj11	28d	negative	newNeg_17	-3.71388888888889	0.592735042735042	female
sj11	28d	negative	newNeg_18	-4.71388888888889	0.592735042735042	female
sj11	28d	negative	newNeg_19	-4.71388888888889	-2.40726495726496	female
sj11	28d	negative	newNeg_20	-2.71388888888889	-3.40726495726496	female
sj11	28d	negative	newNeg_21	-4.71388888888889	-4.40726495726496	female
sj11	28d	negative	newNeg_22	-3.71388888888889	-1.40726495726496	female
sj11	28d	negative	newNeg_23	-4.71388888888889	-4.40726495726496	female
sj11	28d	negative	newNeg_24	-4.71388888888889	-4.40726495726496	female
sj11	28d	negative	newNeg_25	-4.71388888888889	-4.40726495726496	female
sj11	28d	negative	newNeg_26	-2.71388888888889	-0.407264957264958	female
sj11	28d	negative	newNeg_27	-4.71388888888889	-4.40726495726496	female
sj11	28d	negative	newNeg_28	-4.71388888888889	-4.40726495726496	female
sj11	28d	negative	newNeg_29	-1.71388888888889	-1.40726495726496	female
sj11	28d	negative	newNeg_30	-4.71388888888889	-4.40726495726496	female
sj11	28d	negative	perNeg_01	1.28611111111111	-4.40726495726496	female
sj11	28d	negative	perNeg_02	2.28611111111111	-4.40726495726496	female
sj11	28d	negative	perNeg_03	-0.713888888888889	-4.40726495726496	female
sj11	28d	negative	perNeg_04	3.28611111111111	-4.40726495726496	female
sj11	28d	negative	perNeg_05	1.28611111111111	-2.40726495726496	female
sj11	28d	negative	perNeg_06	3.28611111111111	-2.40726495726496	female
sj11	28d	negative	perNeg_07	0.286111111111111	-4.40726495726496	female
sj11	28d	negative	perNeg_08	3.28611111111111	-4.40726495726496	female
sj11	28d	negative	perNeg_09	2.28611111111111	0.592735042735042	female
sj11	28d	negative	perNeg_10	2.28611111111111	-4.40726495726496	female
sj11	28d	negative	perNeg_11	2.28611111111111	-3.40726495726496	female
sj11	28d	negative	perNeg_12	3.28611111111111	-4.40726495726496	female
sj11	28d	negative	perNeg_13	5.28611111111111	-4.40726495726496	female
sj11	28d	negative	perNeg_14	1.28611111111111	-4.40726495726496	female
sj11	28d	negative	perNeg_15	0.286111111111111	-3.40726495726496	female
sj11	28d	negative	perNeg_16	4.28611111111111	-4.40726495726496	female
sj11	28d	negative	perNeg_17	2.28611111111111	-1.40726495726496	female
sj11	28d	negative	perNeg_18	2.28611111111111	-4.40726495726496	female
sj11	28d	negative	perNeg_19	2.28611111111111	-3.40726495726496	female
sj11	28d	negative	perNeg_20	1.28611111111111	-0.407264957264958	female
sj11	28d	negative	perNeg_21	3.28611111111111	-4.40726495726496	female
sj11	28d	negative	perNeg_22	-0.713888888888889	-0.407264957264958	female
sj11	28d	negative	perNeg_23	2.28611111111111	-4.40726495726496	female
sj11	28d	negative	perNeg_24	-0.713888888888889	-3.40726495726496	female
sj11	28d	negative	perNeg_25	0.286111111111111	-4.40726495726496	female
sj11	28d	negative	perNeg_26	1.28611111111111	2.59273504273504	female
sj11	28d	negative	perNeg_27	2.28611111111111	-3.40726495726496	female
sj11	28d	negative	perNeg_28	4.28611111111111	0.592735042735042	female
sj11	28d	negative	perNeg_29	2.28611111111111	-2.40726495726496	female
sj11	28d	negative	perNeg_30	0.286111111111111	-4.40726495726496	female
sj11	28d	negative	semNeg_01	-2.71388888888889	5.59273504273504	female
sj11	28d	negative	semNeg_02	3.28611111111111	5.59273504273504	female
sj11	28d	negative	semNeg_03	3.28611111111111	5.59273504273504	female
sj11	28d	negative	semNeg_04	-1.71388888888889	5.59273504273504	female
sj11	28d	negative	semNeg_05	-1.71388888888889	5.59273504273504	female
sj11	28d	negative	semNeg_06	2.28611111111111	4.59273504273504	female
sj11	28d	negative	semNeg_07	-2.71388888888889	5.59273504273504	female
sj11	28d	negative	semNeg_08	-1.71388888888889	4.59273504273504	female
sj11	28d	negative	semNeg_09	-2.71388888888889	5.59273504273504	female
sj11	28d	negative	semNeg_10	0.286111111111111	5.59273504273504	female
sj11	28d	negative	semNeg_11	-0.713888888888889	5.59273504273504	female
sj11	28d	negative	semNeg_12	-2.71388888888889	5.59273504273504	female
sj11	28d	negative	semNeg_13	-0.713888888888889	4.59273504273504	female
sj11	28d	negative	semNeg_14	0.286111111111111	5.59273504273504	female
sj11	28d	negative	semNeg_15	1.28611111111111	5.59273504273504	female
sj11	28d	negative	semNeg_16	1.28611111111111	5.59273504273504	female
sj11	28d	negative	semNeg_17	-2.71388888888889	5.59273504273504	female
sj11	28d	negative	semNeg_18	-3.71388888888889	3.59273504273504	female
sj11	28d	negative	semNeg_19	-2.71388888888889	5.59273504273504	female
sj11	28d	negative	semNeg_20	-1.71388888888889	1.59273504273504	female
sj11	28d	negative	semNeg_21	0.286111111111111	5.59273504273504	female
sj11	28d	negative	semNeg_22	0.286111111111111	5.59273504273504	female
sj11	28d	negative	semNeg_23	-4.71388888888889	4.59273504273504	female
sj11	28d	negative	semNeg_24	-2.71388888888889	4.59273504273504	female
sj11	28d	negative	semNeg_25	2.28611111111111	5.59273504273504	female
sj11	28d	negative	semNeg_26	-1.71388888888889	5.59273504273504	female
sj11	28d	negative	semNeg_27	-1.71388888888889	5.59273504273504	female
sj11	28d	negative	semNeg_28	2.28611111111111	5.59273504273504	female
sj11	28d	negative	semNeg_29	-2.71388888888889	5.59273504273504	female
sj11	28d	negative	semNeg_30	0.286111111111111	5.59273504273504	female
sj11	28d	neutral	newNeu_01	-4.71388888888889	-2.40726495726496	female
sj11	28d	neutral	newNeu_02	-4.71388888888889	-4.40726495726496	female
sj11	28d	neutral	newNeu_03	-1.71388888888889	-0.407264957264958	female
sj11	28d	neutral	newNeu_04	-1.71388888888889	-4.40726495726496	female
sj11	28d	neutral	newNeu_05	-4.71388888888889	-4.40726495726496	female
sj11	28d	neutral	newNeu_06	-4.71388888888889	-2.40726495726496	female
sj11	28d	neutral	newNeu_07	-3.71388888888889	-4.40726495726496	female
sj11	28d	neutral	newNeu_08	-2.71388888888889	0.592735042735042	female
sj11	28d	neutral	newNeu_09	-2.71388888888889	-4.40726495726496	female
sj11	28d	neutral	newNeu_10	-4.71388888888889	-4.40726495726496	female
sj11	28d	neutral	newNeu_11	-4.71388888888889	-4.40726495726496	female
sj11	28d	neutral	newNeu_12	-1.71388888888889	-2.40726495726496	female
sj11	28d	neutral	newNeu_13	-4.71388888888889	-4.40726495726496	female
sj11	28d	neutral	newNeu_14	-4.71388888888889	-4.40726495726496	female
sj11	28d	neutral	newNeu_15	-4.71388888888889	-4.40726495726496	female
sj11	28d	neutral	newNeu_16	-0.713888888888889	-4.40726495726496	female
sj11	28d	neutral	newNeu_17	-2.71388888888889	-4.40726495726496	female
sj11	28d	neutral	newNeu_18	-4.71388888888889	-4.40726495726496	female
sj11	28d	neutral	newNeu_19	-2.71388888888889	-4.40726495726496	female
sj11	28d	neutral	newNeu_20	-4.71388888888889	-4.40726495726496	female
sj11	28d	neutral	newNeu_21	-4.71388888888889	-1.40726495726496	female
sj11	28d	neutral	newNeu_22	-4.71388888888889	-4.40726495726496	female
sj11	28d	neutral	newNeu_23	-2.71388888888889	-2.40726495726496	female
sj11	28d	neutral	newNeu_24	-4.71388888888889	-4.40726495726496	female
sj11	28d	neutral	newNeu_25	-4.71388888888889	-4.40726495726496	female
sj11	28d	neutral	newNeu_26	-4.71388888888889	-4.40726495726496	female
sj11	28d	neutral	newNeu_27	-4.71388888888889	-4.40726495726496	female
sj11	28d	neutral	newNeu_28	-4.71388888888889	-4.40726495726496	female
sj11	28d	neutral	newNeu_29	-1.71388888888889	-4.40726495726496	female
sj11	28d	neutral	newNeu_30	-2.71388888888889	-2.40726495726496	female
sj11	28d	neutral	perNeu_01	3.28611111111111	-4.40726495726496	female
sj11	28d	neutral	perNeu_02	-0.713888888888889	-4.40726495726496	female
sj11	28d	neutral	perNeu_03	2.28611111111111	-2.40726495726496	female
sj11	28d	neutral	perNeu_04	0.286111111111111	3.59273504273504	female
sj11	28d	neutral	perNeu_05	1.28611111111111	-4.40726495726496	female
sj11	28d	neutral	perNeu_06	-0.713888888888889	-4.40726495726496	female
sj11	28d	neutral	perNeu_07	1.28611111111111	-4.40726495726496	female
sj11	28d	neutral	perNeu_08	0.286111111111111	-2.40726495726496	female
sj11	28d	neutral	perNeu_09	3.28611111111111	-0.407264957264958	female
sj11	28d	neutral	perNeu_10	2.28611111111111	-1.40726495726496	female
sj11	28d	neutral	perNeu_11	2.28611111111111	-3.40726495726496	female
sj11	28d	neutral	perNeu_12	-1.71388888888889	-4.40726495726496	female
sj11	28d	neutral	perNeu_13	3.28611111111111	-4.40726495726496	female
sj11	28d	neutral	perNeu_14	5.28611111111111	-4.40726495726496	female
sj11	28d	neutral	perNeu_15	3.28611111111111	-4.40726495726496	female
sj11	28d	neutral	perNeu_16	3.28611111111111	-0.407264957264958	female
sj11	28d	neutral	perNeu_17	0.286111111111111	-1.40726495726496	female
sj11	28d	neutral	perNeu_18	0.286111111111111	-4.40726495726496	female
sj11	28d	neutral	perNeu_19	3.28611111111111	-4.40726495726496	female
sj11	28d	neutral	perNeu_20	1.28611111111111	-4.40726495726496	female
sj11	28d	neutral	perNeu_21	0.286111111111111	-4.40726495726496	female
sj11	28d	neutral	perNeu_22	1.28611111111111	-0.407264957264958	female
sj11	28d	neutral	perNeu_23	1.28611111111111	-2.40726495726496	female
sj11	28d	neutral	perNeu_24	1.28611111111111	-4.40726495726496	female
sj11	28d	neutral	perNeu_25	2.28611111111111	-0.407264957264958	female
sj11	28d	neutral	perNeu_26	-0.713888888888889	-4.40726495726496	female
sj11	28d	neutral	perNeu_27	3.28611111111111	-4.40726495726496	female
sj11	28d	neutral	perNeu_28	2.28611111111111	-4.40726495726496	female
sj11	28d	neutral	perNeu_29	0.286111111111111	-4.40726495726496	female
sj11	28d	neutral	perNeu_30	0.286111111111111	-3.40726495726496	female
sj11	28d	neutral	semNeu_01	4.28611111111111	5.59273504273504	female
sj11	28d	neutral	semNeu_02	-2.71388888888889	5.59273504273504	female
sj11	28d	neutral	semNeu_03	2.28611111111111	5.59273504273504	female
sj11	28d	neutral	semNeu_04	-3.71388888888889	5.59273504273504	female
sj11	28d	neutral	semNeu_05	-1.71388888888889	5.59273504273504	female
sj11	28d	neutral	semNeu_06	2.28611111111111	5.59273504273504	female
sj11	28d	neutral	semNeu_07	0.286111111111111	5.59273504273504	female
sj11	28d	neutral	semNeu_08	-2.71388888888889	4.59273504273504	female
sj11	28d	neutral	semNeu_09	-3.71388888888889	4.59273504273504	female
sj11	28d	neutral	semNeu_10	-0.713888888888889	5.59273504273504	female
sj11	28d	neutral	semNeu_11	3.28611111111111	5.59273504273504	female
sj11	28d	neutral	semNeu_12	0.286111111111111	5.59273504273504	female
sj11	28d	neutral	semNeu_13	0.286111111111111	5.59273504273504	female
sj11	28d	neutral	semNeu_14	-0.713888888888889	4.59273504273504	female
sj11	28d	neutral	semNeu_15	3.28611111111111	4.59273504273504	female
sj11	28d	neutral	semNeu_16	-1.71388888888889	5.59273504273504	female
sj11	28d	neutral	semNeu_17	4.28611111111111	5.59273504273504	female
sj11	28d	neutral	semNeu_18	-0.713888888888889	5.59273504273504	female
sj11	28d	neutral	semNeu_19	1.28611111111111	5.59273504273504	female
sj11	28d	neutral	semNeu_20	-1.71388888888889	5.59273504273504	female
sj11	28d	neutral	semNeu_21	0.286111111111111	5.59273504273504	female
sj11	28d	neutral	semNeu_22	1.28611111111111	4.59273504273504	female
sj11	28d	neutral	semNeu_23	-2.71388888888889	5.59273504273504	female
sj11	28d	neutral	semNeu_24	-1.71388888888889	5.59273504273504	female
sj11	28d	neutral	semNeu_25	0.286111111111111	5.59273504273504	female
sj11	28d	neutral	semNeu_26	1.28611111111111	5.59273504273504	female
sj11	28d	neutral	semNeu_27	1.28611111111111	5.59273504273504	female
sj11	28d	neutral	semNeu_28	-1.71388888888889	5.59273504273504	female
sj11	28d	neutral	semNeu_29	-3.71388888888889	3.59273504273504	female
sj11	28d	neutral	semNeu_30	-1.71388888888889	5.59273504273504	female
sj12	28d	negative	newNeg_01	-3.71388888888889	-4.40726495726496	female
sj12	28d	negative	newNeg_02	-4.71388888888889	-4.40726495726496	female
sj12	28d	negative	newNeg_03	-4.71388888888889	-4.40726495726496	female
sj12	28d	negative	newNeg_04	-4.71388888888889	-4.40726495726496	female
sj12	28d	negative	newNeg_05	-4.71388888888889	-4.40726495726496	female
sj12	28d	negative	newNeg_06	-4.71388888888889	-4.40726495726496	female
sj12	28d	negative	newNeg_07	-4.71388888888889	-4.40726495726496	female
sj12	28d	negative	newNeg_08	-1.71388888888889	-0.407264957264958	female
sj12	28d	negative	newNeg_09	-4.71388888888889	-4.40726495726496	female
sj12	28d	negative	newNeg_10	-4.71388888888889	-4.40726495726496	female
sj12	28d	negative	newNeg_11	-4.71388888888889	-3.40726495726496	female
sj12	28d	negative	newNeg_12	-3.71388888888889	-4.40726495726496	female
sj12	28d	negative	newNeg_13	-4.71388888888889	-4.40726495726496	female
sj12	28d	negative	newNeg_14	-1.71388888888889	-4.40726495726496	female
sj12	28d	negative	newNeg_15	-4.71388888888889	-2.40726495726496	female
sj12	28d	negative	newNeg_16	-4.71388888888889	-4.40726495726496	female
sj12	28d	negative	newNeg_17	-4.71388888888889	-4.40726495726496	female
sj12	28d	negative	newNeg_18	-4.71388888888889	-4.40726495726496	female
sj12	28d	negative	newNeg_19	1.28611111111111	-4.40726495726496	female
[truncated: 7,361 more rows]

## Sheet: Figure4B
Name	model	emotion	delay	longaxis	fit	sex
sj01	model1	neutral	1d	anterior_hippocampus	-0.0352404	female
sj01	model1	neutral	1d	posterior_hippocampus	-0.018523	female
sj01	model1	negative	1d	anterior_hippocampus	0.00263361	female
sj01	model1	negative	1d	posterior_hippocampus	0.019493	female
sj01	model2	neutral	1d	anterior_hippocampus	-0.00589008	female
sj01	model2	neutral	1d	posterior_hippocampus	-0.00994445	female
sj01	model2	negative	1d	anterior_hippocampus	0.0284873	female
sj01	model2	negative	1d	posterior_hippocampus	0.04917	female
sj01	model3	neutral	1d	anterior_hippocampus	-0.00635612	female
sj01	model3	neutral	1d	posterior_hippocampus	-0.00192262	female
sj01	model3	negative	1d	anterior_hippocampus	-0.0248579	female
sj01	model3	negative	1d	posterior_hippocampus	-0.00867605	female
sj02	model1	neutral	1d	anterior_hippocampus	-0.0220073	female
sj02	model1	neutral	1d	posterior_hippocampus	0.00587292	female
sj02	model1	negative	1d	anterior_hippocampus	0.0221043	female
sj02	model1	negative	1d	posterior_hippocampus	0.00144476	female
sj02	model2	neutral	1d	anterior_hippocampus	-0.00350944	female
sj02	model2	neutral	1d	posterior_hippocampus	-0.00255117	female
sj02	model2	negative	1d	anterior_hippocampus	0.0362567	female
sj02	model2	negative	1d	posterior_hippocampus	0.00072226	female
sj02	model3	neutral	1d	anterior_hippocampus	-0.0250793	female
sj02	model3	neutral	1d	posterior_hippocampus	-0.00803258	female
sj02	model3	negative	1d	anterior_hippocampus	0.0283991	female
sj02	model3	negative	1d	posterior_hippocampus	0.00922726	female
sj03	model1	neutral	28d	anterior_hippocampus	0.00454741	female
sj03	model1	neutral	28d	posterior_hippocampus	-0.00550788	female
sj03	model1	negative	28d	anterior_hippocampus	0.0206527	female
sj03	model1	negative	28d	posterior_hippocampus	0.00238789	female
sj03	model2	neutral	28d	anterior_hippocampus	0.0276684	female
sj03	model2	neutral	28d	posterior_hippocampus	0.000102475	female
sj03	model2	negative	28d	anterior_hippocampus	0.0419481	female
sj03	model2	negative	28d	posterior_hippocampus	0.00267205	female
sj03	model3	neutral	28d	anterior_hippocampus	-0.0283888	female
sj03	model3	neutral	28d	posterior_hippocampus	0.0202172	female
sj03	model3	negative	28d	anterior_hippocampus	0.02	female
sj03	model3	negative	28d	posterior_hippocampus	-0.00906778	female
sj04	model1	neutral	28d	anterior_hippocampus	0.0445856	female
sj04	model1	neutral	28d	posterior_hippocampus	0.0218125	female
sj04	model1	negative	28d	anterior_hippocampus	0.00476459	female
sj04	model1	negative	28d	posterior_hippocampus	-0.0171828	female
sj04	model2	neutral	28d	anterior_hippocampus	0.0558922	female
sj04	model2	neutral	28d	posterior_hippocampus	-0.00415389	female
sj04	model2	negative	28d	anterior_hippocampus	0.0022301	female
sj04	model2	negative	28d	posterior_hippocampus	-0.00694584	female
sj04	model3	neutral	28d	anterior_hippocampus	0.0173442	female
sj04	model3	neutral	28d	posterior_hippocampus	0.0245687	female
sj04	model3	negative	28d	anterior_hippocampus	-0.0188411	female
sj04	model3	negative	28d	posterior_hippocampus	-0.0129768	female
sj05	model1	neutral	1d	anterior_hippocampus	0.0230632	female
sj05	model1	neutral	1d	posterior_hippocampus	-0.0464247	female
sj05	model1	negative	1d	anterior_hippocampus	0.016215	female
sj05	model1	negative	1d	posterior_hippocampus	0.00593409	female
sj05	model2	neutral	1d	anterior_hippocampus	0.00765978	female
sj05	model2	neutral	1d	posterior_hippocampus	-0.00739495	female
sj05	model2	negative	1d	anterior_hippocampus	0.0218428	female
sj05	model2	negative	1d	posterior_hippocampus	-0.0176865	female
sj05	model3	neutral	1d	anterior_hippocampus	0.0192051	female
sj05	model3	neutral	1d	posterior_hippocampus	-0.0128215	female
sj05	model3	negative	1d	anterior_hippocampus	0.00842757	female
sj05	model3	negative	1d	posterior_hippocampus	0.0299826	female
sj06	model1	neutral	1d	anterior_hippocampus	0.00416199	female
sj06	model1	neutral	1d	posterior_hippocampus	0.0140172	female
sj06	model1	negative	1d	anterior_hippocampus	-0.00179244	female
sj06	model1	negative	1d	posterior_hippocampus	0.0160457	female
sj06	model2	neutral	1d	anterior_hippocampus	-0.0175102	female
sj06	model2	neutral	1d	posterior_hippocampus	0.0266745	female
sj06	model2	negative	1d	anterior_hippocampus	0.0147806	female
sj06	model2	negative	1d	posterior_hippocampus	0.0588004	female
sj06	model3	neutral	1d	anterior_hippocampus	0.0436316	female
sj06	model3	neutral	1d	posterior_hippocampus	0.0153578	female
sj06	model3	negative	1d	anterior_hippocampus	0.000553148	female
sj06	model3	negative	1d	posterior_hippocampus	-0.00402646	female
sj08	model1	neutral	28d	anterior_hippocampus	2.85495e-05	female
sj08	model1	neutral	28d	posterior_hippocampus	0.0213575	female
sj08	model1	negative	28d	anterior_hippocampus	-0.00237871	female
sj08	model1	negative	28d	posterior_hippocampus	-0.0105552	female
sj08	model2	neutral	28d	anterior_hippocampus	0.0393335	female
sj08	model2	neutral	28d	posterior_hippocampus	0.049789	female
sj08	model2	negative	28d	anterior_hippocampus	0.0224586	female
sj08	model2	negative	28d	posterior_hippocampus	-0.00266404	female
sj08	model3	neutral	28d	anterior_hippocampus	-0.0239991	female
sj08	model3	neutral	28d	posterior_hippocampus	0.00238411	female
sj08	model3	negative	28d	anterior_hippocampus	-0.0162062	female
sj08	model3	negative	28d	posterior_hippocampus	-0.000907993	female
sj09	model1	neutral	1d	anterior_hippocampus	0.00410796	female
sj09	model1	neutral	1d	posterior_hippocampus	-0.00530702	female
sj09	model1	negative	1d	anterior_hippocampus	0.00569958	female
sj09	model1	negative	1d	posterior_hippocampus	-0.00107056	female
sj09	model2	neutral	1d	anterior_hippocampus	0.000918319	female
sj09	model2	neutral	1d	posterior_hippocampus	0.0145316	female
sj09	model2	negative	1d	anterior_hippocampus	0.026469	female
sj09	model2	negative	1d	posterior_hippocampus	-0.010225	female
sj09	model3	neutral	1d	anterior_hippocampus	-0.00966869	female
sj09	model3	neutral	1d	posterior_hippocampus	-0.00134914	female
sj09	model3	negative	1d	anterior_hippocampus	-0.00914618	female
sj09	model3	negative	1d	posterior_hippocampus	-0.00924005	female
sj10	model1	neutral	1d	anterior_hippocampus	0.0400291	female
sj10	model1	neutral	1d	posterior_hippocampus	0.00690274	female
sj10	model1	negative	1d	anterior_hippocampus	-0.0102003	female
sj10	model1	negative	1d	posterior_hippocampus	-0.025077	female
sj10	model2	neutral	1d	anterior_hippocampus	0.0195663	female
sj10	model2	neutral	1d	posterior_hippocampus	0.0182762	female
sj10	model2	negative	1d	anterior_hippocampus	-0.0135822	female
sj10	model2	negative	1d	posterior_hippocampus	-0.00870882	female
sj10	model3	neutral	1d	anterior_hippocampus	0.0937545	female
sj10	model3	neutral	1d	posterior_hippocampus	0.00533543	female
sj10	model3	negative	1d	anterior_hippocampus	0.0112637	female
sj10	model3	negative	1d	posterior_hippocampus	-0.00530758	female
sj11	model1	neutral	28d	anterior_hippocampus	-0.00739931	female
sj11	model1	neutral	28d	posterior_hippocampus	-0.00419258	female
sj11	model1	negative	28d	anterior_hippocampus	0.00186075	female
sj11	model1	negative	28d	posterior_hippocampus	-0.00663152	female
sj11	model2	neutral	28d	anterior_hippocampus	-0.00216657	female
sj11	model2	neutral	28d	posterior_hippocampus	-0.0033033	female
sj11	model2	negative	28d	anterior_hippocampus	-0.00537363	female
sj11	model2	negative	28d	posterior_hippocampus	0.00580078	female
sj11	model3	neutral	28d	anterior_hippocampus	0.00368988	female
sj11	model3	neutral	28d	posterior_hippocampus	-0.00884887	female
sj11	model3	negative	28d	anterior_hippocampus	-0.00332784	female
sj11	model3	negative	28d	posterior_hippocampus	-0.0189708	female
sj12	model1	neutral	28d	anterior_hippocampus	0.0171135	female
sj12	model1	neutral	28d	posterior_hippocampus	0.0422127	female
sj12	model1	negative	28d	anterior_hippocampus	-0.00904198	female
sj12	model1	negative	28d	posterior_hippocampus	0.0127884	female
sj12	model2	neutral	28d	anterior_hippocampus	0.0314434	female
sj12	model2	neutral	28d	posterior_hippocampus	0.0291155	female
sj12	model2	negative	28d	anterior_hippocampus	0.000285116	female
sj12	model2	negative	28d	posterior_hippocampus	0.0232966	female
sj12	model3	neutral	28d	anterior_hippocampus	-0.0100598	female
sj12	model3	neutral	28d	posterior_hippocampus	0.00493389	female
sj12	model3	negative	28d	anterior_hippocampus	0.00257842	female
sj12	model3	negative	28d	posterior_hippocampus	0.0121191	female
sj13	model1	neutral	1d	anterior_hippocampus	-0.00862799	female
sj13	model1	neutral	1d	posterior_hippocampus	-0.0525583	female
sj13	model1	negative	1d	anterior_hippocampus	0.0239129	female
sj13	model1	negative	1d	posterior_hippocampus	0.0579234	female
sj13	model2	neutral	1d	anterior_hippocampus	0.00872191	female
sj13	model2	neutral	1d	posterior_hippocampus	0.043362	female
sj13	model2	negative	1d	anterior_hippocampus	0.00757832	female
sj13	model2	negative	1d	posterior_hippocampus	0.0439032	female
sj13	model3	neutral	1d	anterior_hippocampus	-0.0164865	female
sj13	model3	neutral	1d	posterior_hippocampus	-0.0412217	female
sj13	model3	negative	1d	anterior_hippocampus	-0.00153091	female
sj13	model3	negative	1d	posterior_hippocampus	-0.0289369	female
sj14	model1	neutral	1d	anterior_hippocampus	0.00283855	female
sj14	model1	neutral	1d	posterior_hippocampus	0.0235436	female
sj14	model1	negative	1d	anterior_hippocampus	0.000132544	female
sj14	model1	negative	1d	posterior_hippocampus	-0.0234906	female
sj14	model2	neutral	1d	anterior_hippocampus	0.00250696	female
sj14	model2	neutral	1d	posterior_hippocampus	0.00896335	female
sj14	model2	negative	1d	anterior_hippocampus	0.0258181	female
sj14	model2	negative	1d	posterior_hippocampus	-0.0315387	female
sj14	model3	neutral	1d	anterior_hippocampus	0.0388049	female
sj14	model3	neutral	1d	posterior_hippocampus	0.016782	female
sj14	model3	negative	1d	anterior_hippocampus	-0.00453126	female
sj14	model3	negative	1d	posterior_hippocampus	-0.0049764	female
sj15	model1	neutral	28d	anterior_hippocampus	0.0149412	female
sj15	model1	neutral	28d	posterior_hippocampus	0.00790913	female
sj15	model1	negative	28d	anterior_hippocampus	-0.0153144	female
sj15	model1	negative	28d	posterior_hippocampus	-0.0108774	female
sj15	model2	neutral	28d	anterior_hippocampus	0.0297096	female
sj15	model2	neutral	28d	posterior_hippocampus	0.0389859	female
sj15	model2	negative	28d	anterior_hippocampus	-0.0176353	female
sj15	model2	negative	28d	posterior_hippocampus	-0.00921189	female
sj15	model3	neutral	28d	anterior_hippocampus	0.0079975	female
sj15	model3	neutral	28d	posterior_hippocampus	-0.0306248	female
sj15	model3	negative	28d	anterior_hippocampus	-0.00724576	female
sj15	model3	negative	28d	posterior_hippocampus	-0.0240138	female
sj16	model1	neutral	28d	anterior_hippocampus	-0.00521118	female
sj16	model1	neutral	28d	posterior_hippocampus	-0.0138571	female
sj16	model1	negative	28d	anterior_hippocampus	-0.000709633	female
sj16	model1	negative	28d	posterior_hippocampus	0.0162486	female
sj16	model2	neutral	28d	anterior_hippocampus	0.0347965	female
sj16	model2	neutral	28d	posterior_hippocampus	0.00482173	female
sj16	model2	negative	28d	anterior_hippocampus	-0.00472148	female
sj16	model2	negative	28d	posterior_hippocampus	0.0203439	female
sj16	model3	neutral	28d	anterior_hippocampus	-0.0278274	female
sj16	model3	neutral	28d	posterior_hippocampus	-0.0179702	female
sj16	model3	negative	28d	anterior_hippocampus	0.0176019	female
sj16	model3	negative	28d	posterior_hippocampus	0.000971211	female
sj17	model1	neutral	1d	anterior_hippocampus	0.0043547	female
sj17	model1	neutral	1d	posterior_hippocampus	0.000175368	female
sj17	model1	negative	1d	anterior_hippocampus	0.0233661	female
sj17	model1	negative	1d	posterior_hippocampus	0.0163955	female
sj17	model2	neutral	1d	anterior_hippocampus	0.00367511	female
sj17	model2	neutral	1d	posterior_hippocampus	0.013409	female
sj17	model2	negative	1d	anterior_hippocampus	0.0406961	female
sj17	model2	negative	1d	posterior_hippocampus	0.0262208	female
sj17	model3	neutral	1d	anterior_hippocampus	-0.00644033	female
sj17	model3	neutral	1d	posterior_hippocampus	0.00871081	female
sj17	model3	negative	1d	anterior_hippocampus	0.0174038	female
sj17	model3	negative	1d	posterior_hippocampus	-0.0256194	female
sj18	model1	neutral	1d	anterior_hippocampus	-0.00413344	female
sj18	model1	neutral	1d	posterior_hippocampus	-0.00324537	female
sj18	model1	negative	1d	anterior_hippocampus	0.00414058	female
sj18	model1	negative	1d	posterior_hippocampus	0.000230427	female
sj18	model2	neutral	1d	anterior_hippocampus	-0.037934	female
sj18	model2	neutral	1d	posterior_hippocampus	-0.0293606	female
sj18	model2	negative	1d	anterior_hippocampus	0.0208694	female
sj18	model2	negative	1d	posterior_hippocampus	0.0372049	female
sj18	model3	neutral	1d	anterior_hippocampus	0.0233747	female
sj18	model3	neutral	1d	posterior_hippocampus	0.0230861	female
sj18	model3	negative	1d	anterior_hippocampus	-0.0013696	female
sj18	model3	negative	1d	posterior_hippocampus	-0.0231332	female
sj19	model1	neutral	28d	anterior_hippocampus	-0.0080111	female
sj19	model1	neutral	28d	posterior_hippocampus	0.0238619	female
sj19	model1	negative	28d	anterior_hippocampus	0.0101218	female
sj19	model1	negative	28d	posterior_hippocampus	0.00281714	female
sj19	model2	neutral	28d	anterior_hippocampus	0.00679012	female
sj19	model2	neutral	28d	posterior_hippocampus	0.0295315	female
sj19	model2	negative	28d	anterior_hippocampus	0.0290234	female
sj19	model2	negative	28d	posterior_hippocampus	0.0108419	female
sj19	model3	neutral	28d	anterior_hippocampus	-0.000572526	female
sj19	model3	neutral	28d	posterior_hippocampus	0.0354239	female
sj19	model3	negative	28d	anterior_hippocampus	0.00764014	female
sj19	model3	negative	28d	posterior_hippocampus	0.0187019	female
sj20	model1	neutral	28d	anterior_hippocampus	0.00796419	female
sj20	model1	neutral	28d	posterior_hippocampus	-0.0045107	female
sj20	model1	negative	28d	anterior_hippocampus	-0.0149585	female
sj20	model1	negative	28d	posterior_hippocampus	0.0263207	female
sj20	model2	neutral	28d	anterior_hippocampus	-0.0143775	female
sj20	model2	neutral	28d	posterior_hippocampus	-0.0392575	female
sj20	model2	negative	28d	anterior_hippocampus	-0.0101712	female
sj20	model2	negative	28d	posterior_hippocampus	0.0186003	female
sj20	model3	neutral	28d	anterior_hippocampus	0.0070093	female
sj20	model3	neutral	28d	posterior_hippocampus	-0.00303612	female
sj20	model3	negative	28d	anterior_hippocampus	-0.0184438	female
sj20	model3	negative	28d	posterior_hippocampus	0.00566066	female
sj21	model1	neutral	1d	anterior_hippocampus	0.020207	female
sj21	model1	neutral	1d	posterior_hippocampus	-0.0351138	female
sj21	model1	negative	1d	anterior_hippocampus	-0.0024511	female
sj21	model1	negative	1d	posterior_hippocampus	0.0574447	female
sj21	model2	neutral	1d	anterior_hippocampus	-0.00707091	female
sj21	model2	neutral	1d	posterior_hippocampus	-0.00981403	female
sj21	model2	negative	1d	anterior_hippocampus	-0.0162182	female
sj21	model2	negative	1d	posterior_hippocampus	0.00474029	female
sj21	model3	neutral	1d	anterior_hippocampus	0.0229593	female
sj21	model3	neutral	1d	posterior_hippocampus	-0.0229388	female
sj21	model3	negative	1d	anterior_hippocampus	-0.00445522	female
sj21	model3	negative	1d	posterior_hippocampus	0.0672223	female
sj22	model1	neutral	1d	anterior_hippocampus	-0.0133279	female
sj22	model1	neutral	1d	posterior_hippocampus	0.00482067	female
sj22	model1	negative	1d	anterior_hippocampus	-0.0146383	female
sj22	model1	negative	1d	posterior_hippocampus	-0.00422929	female
sj22	model2	neutral	1d	anterior_hippocampus	-0.026165	female
sj22	model2	neutral	1d	posterior_hippocampus	-0.00311687	female
sj22	model2	negative	1d	anterior_hippocampus	0.00312191	female
sj22	model2	negative	1d	posterior_hippocampus	-0.0127477	female
sj22	model3	neutral	1d	anterior_hippocampus	0.0280392	female
sj22	model3	neutral	1d	posterior_hippocampus	0.0101298	female
sj22	model3	negative	1d	anterior_hippocampus	-0.028308	female
sj22	model3	negative	1d	posterior_hippocampus	0.0117882	female
sj23	model1	neutral	28d	anterior_hippocampus	-0.00162931	female
sj23	model1	neutral	28d	posterior_hippocampus	-0.0435773	female
sj23	model1	negative	28d	anterior_hippocampus	0.0315597	female
sj23	model1	negative	28d	posterior_hippocampus	0.0262931	female
sj23	model2	neutral	28d	anterior_hippocampus	0.021941	female
sj23	model2	neutral	28d	posterior_hippocampus	-0.0169172	female
sj23	model2	negative	28d	anterior_hippocampus	0.00176945	female
sj23	model2	negative	28d	posterior_hippocampus	-0.00614754	female
sj23	model3	neutral	28d	anterior_hippocampus	-0.0456988	female
sj23	model3	neutral	28d	posterior_hippocampus	-0.0174018	female
sj23	model3	negative	28d	anterior_hippocampus	0.0298126	female
sj23	model3	negative	28d	posterior_hippocampus	0.00226408	female
sj24	model1	neutral	28d	anterior_hippocampus	0.00699348	female
sj24	model1	neutral	28d	posterior_hippocampus	-0.00592389	female
sj24	model1	negative	28d	anterior_hippocampus	0.018168	female
sj24	model1	negative	28d	posterior_hippocampus	0.0049991	female
sj24	model2	neutral	28d	anterior_hippocampus	0.0268446	female
sj24	model2	neutral	28d	posterior_hippocampus	-0.00140431	female
sj24	model2	negative	28d	anterior_hippocampus	0.029156	female
sj24	model2	negative	28d	posterior_hippocampus	-0.00941347	female
sj24	model3	neutral	28d	anterior_hippocampus	-0.0305971	female
sj24	model3	neutral	28d	posterior_hippocampus	-0.025567	female
sj24	model3	negative	28d	anterior_hippocampus	0.00663572	female
sj24	model3	negative	28d	posterior_hippocampus	-0.00117558	female
sj25	model1	neutral	1d	anterior_hippocampus	-0.000536305	male
sj25	model1	neutral	1d	posterior_hippocampus	0.0106561	male
sj25	model1	negative	1d	anterior_hippocampus	0.0228489	male
sj25	model1	negative	1d	posterior_hippocampus	0.0241037	male
sj25	model2	neutral	1d	anterior_hippocampus	-0.0100807	male
sj25	model2	neutral	1d	posterior_hippocampus	0.036285	male
sj25	model2	negative	1d	anterior_hippocampus	-0.00683577	male
sj25	model2	negative	1d	posterior_hippocampus	0.0146019	male
sj25	model3	neutral	1d	anterior_hippocampus	-0.00950003	male
sj25	model3	neutral	1d	posterior_hippocampus	0.00988433	male
sj25	model3	negative	1d	anterior_hippocampus	0.0126786	male
sj25	model3	negative	1d	posterior_hippocampus	0.0184599	male
sj26	model1	neutral	1d	anterior_hippocampus	0.0210373	male
sj26	model1	neutral	1d	posterior_hippocampus	-0.034139	male
sj26	model1	negative	1d	anterior_hippocampus	0.0129087	male
sj26	model1	negative	1d	posterior_hippocampus	0.000824852	male
sj26	model2	neutral	1d	anterior_hippocampus	0.0257714	male
sj26	model2	neutral	1d	posterior_hippocampus	0.0148441	male
sj26	model2	negative	1d	anterior_hippocampus	0.0129595	male
sj26	model2	negative	1d	posterior_hippocampus	0.0159185	male
sj26	model3	neutral	1d	anterior_hippocampus	0.0246796	male
sj26	model3	neutral	1d	posterior_hippocampus	-0.025691	male
sj26	model3	negative	1d	anterior_hippocampus	0.0217531	male
sj26	model3	negative	1d	posterior_hippocampus	-0.00983485	male
sj27	model1	neutral	28d	anterior_hippocampus	-0.0051602	male
sj27	model1	neutral	28d	posterior_hippocampus	-0.00659379	male
sj27	model1	negative	28d	anterior_hippocampus	0.00017129	male
sj27	model1	negative	28d	posterior_hippocampus	-0.00549769	male
sj27	model2	neutral	28d	anterior_hippocampus	-0.0147494	male
sj27	model2	neutral	28d	posterior_hippocampus	0.00419193	male
sj27	model2	negative	28d	anterior_hippocampus	0.0307677	male
sj27	model2	negative	28d	posterior_hippocampus	-0.00705696	male
sj27	model3	neutral	28d	anterior_hippocampus	0.00079121	male
sj27	model3	neutral	28d	posterior_hippocampus	0.0327693	male
sj27	model3	negative	28d	anterior_hippocampus	-0.032617	male
sj27	model3	negative	28d	posterior_hippocampus	-0.009853	male
sj28	model1	neutral	28d	anterior_hippocampus	0.00306796	male
sj28	model1	neutral	28d	posterior_hippocampus	-0.0200336	male
sj28	model1	negative	28d	anterior_hippocampus	-0.0106347	male
sj28	model1	negative	28d	posterior_hippocampus	0.00699757	male
sj28	model2	neutral	28d	anterior_hippocampus	-0.00480009	male
sj28	model2	neutral	28d	posterior_hippocampus	0.00596545	male
sj28	model2	negative	28d	anterior_hippocampus	-0.00676249	male
sj28	model2	negative	28d	posterior_hippocampus	-0.00742064	male
sj28	model3	neutral	28d	anterior_hippocampus	-0.0153624	male
sj28	model3	neutral	28d	posterior_hippocampus	-0.0407525	male
sj28	model3	negative	28d	anterior_hippocampus	-0.0197328	male
sj28	model3	negative	28d	posterior_hippocampus	0.00208574	male
sj29	model1	neutral	1d	anterior_hippocampus	0.0164363	male
sj29	model1	neutral	1d	posterior_hippocampus	0.0131453	male
sj29	model1	negative	1d	anterior_hippocampus	0.00172005	male
sj29	model1	negative	1d	posterior_hippocampus	0.00968131	male
sj29	model2	neutral	1d	anterior_hippocampus	0.0132184	male
sj29	model2	neutral	1d	posterior_hippocampus	0.0479437	male
sj29	model2	negative	1d	anterior_hippocampus	0.00362971	male
sj29	model2	negative	1d	posterior_hippocampus	-0.00534906	male
sj29	model3	neutral	1d	anterior_hippocampus	-0.0024739	male
sj29	model3	neutral	1d	posterior_hippocampus	0.00277001	male
sj29	model3	negative	1d	anterior_hippocampus	0.00676372	male
sj29	model3	negative	1d	posterior_hippocampus	0.00553369	male
sj30	model1	neutral	1d	anterior_hippocampus	0.00708322	male
sj30	model1	neutral	1d	posterior_hippocampus	0.023666	male
sj30	model1	negative	1d	anterior_hippocampus	0.0222593	male
sj30	model1	negative	1d	posterior_hippocampus	0.0194909	male
sj30	model2	neutral	1d	anterior_hippocampus	0.00988383	male
sj30	model2	neutral	1d	posterior_hippocampus	0.022251	male
sj30	model2	negative	1d	anterior_hippocampus	0.0127167	male
sj30	model2	negative	1d	posterior_hippocampus	0.0126853	male
sj30	model3	neutral	1d	anterior_hippocampus	0.0279065	male
sj30	model3	neutral	1d	posterior_hippocampus	0.0705095	male
sj30	model3	negative	1d	anterior_hippocampus	0.0321177	male
sj30	model3	negative	1d	posterior_hippocampus	0.000538931	male
sj31	model1	neutral	28d	anterior_hippocampus	-0.00681301	male
sj31	model1	neutral	28d	posterior_hippocampus	0.0442301	male
sj31	model1	negative	28d	anterior_hippocampus	0.00320254	male
sj31	model1	negative	28d	posterior_hippocampus	-0.0197327	male
sj31	model2	neutral	28d	anterior_hippocampus	0.00831929	male
sj31	model2	neutral	28d	posterior_hippocampus	0.0499969	male
sj31	model2	negative	28d	anterior_hippocampus	-0.0143134	male
sj31	model2	negative	28d	posterior_hippocampus	-0.023395	male
sj31	model3	neutral	28d	anterior_hippocampus	0.0130537	male
sj31	model3	neutral	28d	posterior_hippocampus	0.0232972	male
sj31	model3	negative	28d	anterior_hippocampus	0.0175973	male
sj31	model3	negative	28d	posterior_hippocampus	0.0103639	male
sj32	model1	neutral	28d	anterior_hippocampus	-0.0368688	male
sj32	model1	neutral	28d	posterior_hippocampus	-0.0167932	male
sj32	model1	negative	28d	anterior_hippocampus	0.0103604	male
sj32	model1	negative	28d	posterior_hippocampus	0.0439839	male
sj32	model2	neutral	28d	anterior_hippocampus	-0.0292565	male
sj32	model2	neutral	28d	posterior_hippocampus	-0.00753894	male
sj32	model2	negative	28d	anterior_hippocampus	0.00423402	male
sj32	model2	negative	28d	posterior_hippocampus	0.0034735	male
sj32	model3	neutral	28d	anterior_hippocampus	-0.0180912	male
sj32	model3	neutral	28d	posterior_hippocampus	-0.0206954	male
sj32	model3	negative	28d	anterior_hippocampus	0.0321208	male
sj32	model3	negative	28d	posterior_hippocampus	0.0438186	male
sj33	model1	neutral	1d	anterior_hippocampus	0.0305503	male
sj33	model1	neutral	1d	posterior_hippocampus	-0.00655199	male
sj33	model1	negative	1d	anterior_hippocampus	0.0323711	male
sj33	model1	negative	1d	posterior_hippocampus	0.00291196	male
sj33	model2	neutral	1d	anterior_hippocampus	0.034847	male
sj33	model2	neutral	1d	posterior_hippocampus	0.00746004	male
sj33	model2	negative	1d	anterior_hippocampus	0.0511036	male
sj33	model2	negative	1d	posterior_hippocampus	0.0117634	male
sj33	model3	neutral	1d	anterior_hippocampus	0.0617183	male
sj33	model3	neutral	1d	posterior_hippocampus	0.0221545	male
sj33	model3	negative	1d	anterior_hippocampus	0.0135105	male
sj33	model3	negative	1d	posterior_hippocampus	-0.0309899	male
sj34	model1	neutral	1d	anterior_hippocampus	0.000729007	male
sj34	model1	neutral	1d	posterior_hippocampus	-0.00346357	male
sj34	model1	negative	1d	anterior_hippocampus	0.00528255	male
sj34	model1	negative	1d	posterior_hippocampus	0.029092	male
sj34	model2	neutral	1d	anterior_hippocampus	0.0208954	male
sj34	model2	neutral	1d	posterior_hippocampus	0.0021789	male
sj34	model2	negative	1d	anterior_hippocampus	-0.0326279	male
sj34	model2	negative	1d	posterior_hippocampus	-0.0204128	male
sj34	model3	neutral	1d	anterior_hippocampus	-0.0146409	male
sj34	model3	neutral	1d	posterior_hippocampus	-0.0144653	male
sj34	model3	negative	1d	anterior_hippocampus	0.0364374	male
sj34	model3	negative	1d	posterior_hippocampus	0.0651313	male
sj35	model1	neutral	28d	anterior_hippocampus	0.0108754	male
sj35	model1	neutral	28d	posterior_hippocampus	0.00925815	male
sj35	model1	negative	28d	anterior_hippocampus	-0.0299625	male
sj35	model1	negative	28d	posterior_hippocampus	-0.0251403	male
sj35	model2	neutral	28d	anterior_hippocampus	-0.00512343	male
sj35	model2	neutral	28d	posterior_hippocampus	-0.0187527	male
sj35	model2	negative	28d	anterior_hippocampus	-0.0163002	male
sj35	model2	negative	28d	posterior_hippocampus	-0.0179378	male
sj35	model3	neutral	28d	anterior_hippocampus	0.0122441	male
sj35	model3	neutral	28d	posterior_hippocampus	0.00855321	male
sj35	model3	negative	28d	anterior_hippocampus	-0.0117483	male
sj35	model3	negative	28d	posterior_hippocampus	-0.00306064	male
sj36	model1	neutral	28d	anterior_hippocampus	0.0549132	male
sj36	model1	neutral	28d	posterior_hippocampus	0.0485743	male
sj36	model1	negative	28d	anterior_hippocampus	-0.00324333	male
sj36	model1	negative	28d	posterior_hippocampus	-0.00757978	male
sj36	model2	neutral	28d	anterior_hippocampus	0.0376018	male
sj36	model2	neutral	28d	posterior_hippocampus	0.0254428	male
sj36	model2	negative	28d	anterior_hippocampus	-0.0177836	male
sj36	model2	negative	28d	posterior_hippocampus	0.027238	male
sj36	model3	neutral	28d	anterior_hippocampus	0.0191937	male
sj36	model3	neutral	28d	posterior_hippocampus	-0.00636556	male
sj36	model3	negative	28d	anterior_hippocampus	0.0103592	male
sj36	model3	negative	28d	posterior_hippocampus	0.0108521	male
sj37	model1	neutral	1d	anterior_hippocampus	0.0254494	male
sj37	model1	neutral	1d	posterior_hippocampus	0.0181783	male
sj37	model1	negative	1d	anterior_hippocampus	0.0144068	male
sj37	model1	negative	1d	posterior_hippocampus	1.42762e-05	male
sj37	model2	neutral	1d	anterior_hippocampus	0.0109162	male
sj37	model2	neutral	1d	posterior_hippocampus	0.0846664	male
sj37	model2	negative	1d	anterior_hippocampus	-0.0119277	male
sj37	model2	negative	1d	posterior_hippocampus	-0.0516407	male
sj37	model3	neutral	1d	anterior_hippocampus	0.0325804	male
sj37	model3	neutral	1d	posterior_hippocampus	-0.0305215	male
sj37	model3	negative	1d	anterior_hippocampus	0.0316567	male
sj37	model3	negative	1d	posterior_hippocampus	0.0419528	male
sj38	model1	neutral	1d	anterior_hippocampus	0.0159039	male
sj38	model1	neutral	1d	posterior_hippocampus	-0.0311382	male
sj38	model1	negative	1d	anterior_hippocampus	0.0355589	male
sj38	model1	negative	1d	posterior_hippocampus	0.0127527	male
sj38	model2	neutral	1d	anterior_hippocampus	0.0266998	male
sj38	model2	neutral	1d	posterior_hippocampus	0.00356422	male
sj38	model2	negative	1d	anterior_hippocampus	0.052809	male
sj38	model2	negative	1d	posterior_hippocampus	0.0222742	male
sj38	model3	neutral	1d	anterior_hippocampus	-0.0102134	male
sj38	model3	neutral	1d	posterior_hippocampus	-0.0286217	male
sj38	model3	negative	1d	anterior_hippocampus	0.0131312	male
sj38	model3	negative	1d	posterior_hippocampus	-0.00333992	male
sj39	model1	neutral	28d	anterior_hippocampus	0.0130291	male
sj39	model1	neutral	28d	posterior_hippocampus	-0.0244026	male
sj39	model1	negative	28d	anterior_hippocampus	0.0149636	male
sj39	model1	negative	28d	posterior_hippocampus	-0.00930098	male
sj39	model2	neutral	28d	anterior_hippocampus	0.00964799	male
sj39	model2	neutral	28d	posterior_hippocampus	-0.0103375	male
sj39	model2	negative	28d	anterior_hippocampus	0.0341087	male
sj39	model2	negative	28d	posterior_hippocampus	-0.0130098	male
sj39	model3	neutral	28d	anterior_hippocampus	0.00700603	male
sj39	model3	neutral	28d	posterior_hippocampus	-0.0160394	male
sj39	model3	negative	28d	anterior_hippocampus	0.00466676	male
sj39	model3	negative	28d	posterior_hippocampus	0.00429436	male
sj40	model1	neutral	28d	anterior_hippocampus	0.00485431	male
sj40	model1	neutral	28d	posterior_hippocampus	-0.0220818	male
sj40	model1	negative	28d	anterior_hippocampus	-0.0022533	male
sj40	model1	negative	28d	posterior_hippocampus	0.0138021	male
sj40	model2	neutral	28d	anterior_hippocampus	0.0175816	male
sj40	model2	neutral	28d	posterior_hippocampus	0.0108809	male
sj40	model2	negative	28d	anterior_hippocampus	0.00171168	male
sj40	model2	negative	28d	posterior_hippocampus	0.0213582	male
sj40	model3	neutral	28d	anterior_hippocampus	-0.000633586	male
sj40	model3	neutral	28d	posterior_hippocampus	-0.0262553	male
sj40	model3	negative	28d	anterior_hippocampus	-0.00830649	male
sj40	model3	negative	28d	posterior_hippocampus	-0.0340851	male
sj41	model1	neutral	1d	anterior_hippocampus	0.00599323	male
sj41	model1	neutral	1d	posterior_hippocampus	0.0267503	male
sj41	model1	negative	1d	anterior_hippocampus	-0.0121205	male
sj41	model1	negative	1d	posterior_hippocampus	0.0435161	male
sj41	model2	neutral	1d	anterior_hippocampus	-0.00972319	male
sj41	model2	neutral	1d	posterior_hippocampus	0.0393392	male
sj41	model2	negative	1d	anterior_hippocampus	0.00996817	male
sj41	model2	negative	1d	posterior_hippocampus	0.0535412	male
sj41	model3	neutral	1d	anterior_hippocampus	0.0169987	male
sj41	model3	neutral	1d	posterior_hippocampus	0.0352741	male
sj41	model3	negative	1d	anterior_hippocampus	-0.0181421	male
sj41	model3	negative	1d	posterior_hippocampus	0.0124785	male
sj42	model1	neutral	1d	anterior_hippocampus	0.0237609	male
sj42	model1	neutral	1d	posterior_hippocampus	-0.00508474	male
sj42	model1	negative	1d	anterior_hippocampus	-0.0170655	male
sj42	model1	negative	1d	posterior_hippocampus	-0.000482265	male
sj42	model2	neutral	1d	anterior_hippocampus	0.0273046	male
sj42	model2	neutral	1d	posterior_hippocampus	0.0175743	male
sj42	model2	negative	1d	anterior_hippocampus	0.00104779	male
sj42	model2	negative	1d	posterior_hippocampus	-0.00959491	male
sj42	model3	neutral	1d	anterior_hippocampus	0.00774998	male
sj42	model3	neutral	1d	posterior_hippocampus	-0.0338774	male
sj42	model3	negative	1d	anterior_hippocampus	-0.0188693	male
sj42	model3	negative	1d	posterior_hippocampus	-0.00864617	male
sj43	model1	neutral	28d	anterior_hippocampus	-0.00945597	male
sj43	model1	neutral	28d	posterior_hippocampus	-0.0342298	male
sj43	model1	negative	28d	anterior_hippocampus	-0.0235222	male
sj43	model1	negative	28d	posterior_hippocampus	0.013901	male
sj43	model2	neutral	28d	anterior_hippocampus	-0.00880465	male
sj43	model2	neutral	28d	posterior_hippocampus	-0.022282	male
sj43	model2	negative	28d	anterior_hippocampus	-0.0120381	male
sj43	model2	negative	28d	posterior_hippocampus	0.0151138	male
sj43	model3	neutral	28d	anterior_hippocampus	-0.0155092	male
sj43	model3	neutral	28d	posterior_hippocampus	-0.029034	male
sj43	model3	negative	28d	anterior_hippocampus	-0.0145016	male
sj43	model3	negative	28d	posterior_hippocampus	-0.00176924	male
sj44	model1	neutral	28d	anterior_hippocampus	-0.0105603	male
sj44	model1	neutral	28d	posterior_hippocampus	-0.0163159	male
sj44	model1	negative	28d	anterior_hippocampus	0.00620735	male
sj44	model1	negative	28d	posterior_hippocampus	0.0113434	male
sj44	model2	neutral	28d	anterior_hippocampus	0.0223846	male
sj44	model2	neutral	28d	posterior_hippocampus	0.00948694	male
sj44	model2	negative	28d	anterior_hippocampus	0.00675366	male
sj44	model2	negative	28d	posterior_hippocampus	0.0264855	male
sj44	model3	neutral	28d	anterior_hippocampus	0.0215769	male
sj44	model3	neutral	28d	posterior_hippocampus	0.00106919	male
sj44	model3	negative	28d	anterior_hippocampus	0.0209492	male
sj44	model3	negative	28d	posterior_hippocampus	0.0278294	male
sj45	model1	neutral	1d	anterior_hippocampus	0.0191202	male
sj45	model1	neutral	1d	posterior_hippocampus	0.0618589	male
sj45	model1	negative	1d	anterior_hippocampus	-0.00940397	male
sj45	model1	negative	1d	posterior_hippocampus	-0.0165862	male
sj45	model2	neutral	1d	anterior_hippocampus	0.00850059	male
sj45	model2	neutral	1d	posterior_hippocampus	-0.0180959	male
sj45	model2	negative	1d	anterior_hippocampus	-0.0176871	male
sj45	model2	negative	1d	posterior_hippocampus	0.00354318	male
sj45	model3	neutral	1d	anterior_hippocampus	0.0426188	male
sj45	model3	neutral	1d	posterior_hippocampus	0.0728555	male
sj45	model3	negative	1d	anterior_hippocampus	-0.00659045	male
sj45	model3	negative	1d	posterior_hippocampus	-0.0447885	male
sj46	model1	neutral	1d	anterior_hippocampus	-0.00633582	male
sj46	model1	neutral	1d	posterior_hippocampus	-0.0449912	male
sj46	model1	negative	1d	anterior_hippocampus	0.0220104	male
sj46	model1	negative	1d	posterior_hippocampus	0.000735122	male
sj46	model2	neutral	1d	anterior_hippocampus	0.00536052	male
sj46	model2	neutral	1d	posterior_hippocampus	0.00838302	male
sj46	model2	negative	1d	anterior_hippocampus	0.0192197	male
sj46	model2	negative	1d	posterior_hippocampus	0.0156587	male
sj46	model3	neutral	1d	anterior_hippocampus	0.00892622	male
sj46	model3	neutral	1d	posterior_hippocampus	-0.00696571	male
sj46	model3	negative	1d	anterior_hippocampus	0.0172612	male
sj46	model3	negative	1d	posterior_hippocampus	-0.00230192	male
sj47	model1	neutral	28d	anterior_hippocampus	-0.00141213	male
sj47	model1	neutral	28d	posterior_hippocampus	-0.0338674	male
sj47	model1	negative	28d	anterior_hippocampus	-0.00991686	male
sj47	model1	negative	28d	posterior_hippocampus	0.0125161	male
sj47	model2	neutral	28d	anterior_hippocampus	-0.000751107	male
sj47	model2	neutral	28d	posterior_hippocampus	0.00718146	male
sj47	model2	negative	28d	anterior_hippocampus	0.00584168	male
sj47	model2	negative	28d	posterior_hippocampus	0.0086963	male
sj47	model3	neutral	28d	anterior_hippocampus	0.00405873	male
sj47	model3	neutral	28d	posterior_hippocampus	0.0151702	male
sj47	model3	negative	28d	anterior_hippocampus	0.00105317	male
sj47	model3	negative	28d	posterior_hippocampus	0.00998762	male
sj48	model1	neutral	28d	anterior_hippocampus	-0.01837	male
sj48	model1	neutral	28d	posterior_hippocampus	0.0168432	male
sj48	model1	negative	28d	anterior_hippocampus	0.00249494	male
sj48	model1	negative	28d	posterior_hippocampus	0.006916	male
sj48	model2	neutral	28d	anterior_hippocampus	-0.00478185	male
sj48	model2	neutral	28d	posterior_hippocampus	0.012682	male
sj48	model2	negative	28d	anterior_hippocampus	-0.00695012	male
sj48	model2	negative	28d	posterior_hippocampus	0.00304299	male
sj48	model3	neutral	28d	anterior_hippocampus	-0.00935859	male
sj48	model3	neutral	28d	posterior_hippocampus	0.0407054	male
sj48	model3	negative	28d	anterior_hippocampus	0.0101815	male
sj48	model3	negative	28d	posterior_hippocampus	0.0107069	male
sj49	model1	neutral	1d	anterior_hippocampus	-3.51754e-05	female
sj49	model1	neutral	1d	posterior_hippocampus	0.00648979	female
sj49	model1	negative	1d	anterior_hippocampus	0.015089	female
sj49	model1	negative	1d	posterior_hippocampus	0.012304	female
sj49	model2	neutral	1d	anterior_hippocampus	-0.0262151	female
sj49	model2	neutral	1d	posterior_hippocampus	-0.00954391	female
sj49	model2	negative	1d	anterior_hippocampus	-0.00318867	female
sj49	model2	negative	1d	posterior_hippocampus	0.0233388	female
sj49	model3	neutral	1d	anterior_hippocampus	0.01074	female
sj49	model3	neutral	1d	posterior_hippocampus	-0.0255976	female
sj49	model3	negative	1d	anterior_hippocampus	0.0159421	female
sj49	model3	negative	1d	posterior_hippocampus	0.00828674	female
sj50	model1	neutral	28d	anterior_hippocampus	0.0047758	female
sj50	model1	neutral	28d	posterior_hippocampus	0.0540337	female
sj50	model1	negative	28d	anterior_hippocampus	-0.0138398	female
sj50	model1	negative	28d	posterior_hippocampus	-0.00619103	female
sj50	model2	neutral	28d	anterior_hippocampus	0.0306734	female
sj50	model2	neutral	28d	posterior_hippocampus	-0.00498227	female
sj50	model2	negative	28d	anterior_hippocampus	0.00613192	female
sj50	model2	negative	28d	posterior_hippocampus	0.0134939	female
sj50	model3	neutral	28d	anterior_hippocampus	-0.00322878	female
sj50	model3	neutral	28d	posterior_hippocampus	0.0161017	female
sj50	model3	negative	28d	anterior_hippocampus	-0.00116719	female
sj50	model3	negative	28d	posterior_hippocampus	-0.0200798	female
sj51	model1	neutral	1d	anterior_hippocampus	0.0125345	male
sj51	model1	neutral	1d	posterior_hippocampus	-0.0172073	male
sj51	model1	negative	1d	anterior_hippocampus	0.0166953	male
sj51	model1	negative	1d	posterior_hippocampus	-0.0212709	male
sj51	model2	neutral	1d	anterior_hippocampus	0.00737039	male
sj51	model2	neutral	1d	posterior_hippocampus	-0.00427648	male
sj51	model2	negative	1d	anterior_hippocampus	0.0332051	male
sj51	model2	negative	1d	posterior_hippocampus	-0.0351083	male
sj51	model3	neutral	1d	anterior_hippocampus	-0.00464363	male
sj51	model3	neutral	1d	posterior_hippocampus	-0.0412223	male
sj51	model3	negative	1d	anterior_hippocampus	0.0113937	male
sj51	model3	negative	1d	posterior_hippocampus	-0.0211122	male
sj52	model1	neutral	28d	anterior_hippocampus	-0.0300605	male
sj52	model1	neutral	28d	posterior_hippocampus	0.0435559	male
sj52	model1	negative	28d	anterior_hippocampus	-0.00561188	male
sj52	model1	negative	28d	posterior_hippocampus	-0.00147637	male
sj52	model2	neutral	28d	anterior_hippocampus	-0.025776	male
sj52	model2	neutral	28d	posterior_hippocampus	0.00333928	male
sj52	model2	negative	28d	anterior_hippocampus	0.00289503	male
sj52	model2	negative	28d	posterior_hippocampus	0.000580031	male
sj52	model3	neutral	28d	anterior_hippocampus	0.00326428	male
sj52	model3	neutral	28d	posterior_hippocampus	0.0240721	male
sj52	model3	negative	28d	anterior_hippocampus	0.00776138	male
sj52	model3	negative	28d	posterior_hippocampus	0.00212176	male

## Sheet: Figure5_lowerPanel
Name	model	emotion	delay	ROI	fit	sex
sj01	model2	neutral	1d	vmPFC	-0.0269911	female
sj01	model2	neutral	1d	aCC	-0.00619948	female
sj01	model2	neutral	1d	IFG	-0.000345405	female
sj01	model2	neutral	1d	Precuneus	-0.0465465	female
sj01	model2	neutral	1d	angularGyrus_L	-0.0777464	female
sj01	model2	neutral	1d	angularGyrus_R	-0.0582835	female
sj01	model2	negative	1d	vmPFC	-0.0510854	female
sj01	model2	negative	1d	aCC	-0.0171459	female
sj01	model2	negative	1d	IFG	0.0333241	female
sj01	model2	negative	1d	Precuneus	-0.0820754	female
sj01	model2	negative	1d	angularGyrus_L	-0.0608488	female
sj01	model2	negative	1d	angularGyrus_R	-0.029415	female
sj02	model2	neutral	1d	vmPFC	-0.0232786	female
sj02	model2	neutral	1d	aCC	-0.0284941	female
sj02	model2	neutral	1d	IFG	0.0291903	female
sj02	model2	neutral	1d	Precuneus	0.011383	female
sj02	model2	neutral	1d	angularGyrus_L	-0.0169267	female
sj02	model2	neutral	1d	angularGyrus_R	-0.0480963	female
sj02	model2	negative	1d	vmPFC	0.0427265	female
sj02	model2	negative	1d	aCC	0.0851732	female
sj02	model2	negative	1d	IFG	0.118222	female
sj02	model2	negative	1d	Precuneus	0.0683655	female
sj02	model2	negative	1d	angularGyrus_L	0.0840384	female
sj02	model2	negative	1d	angularGyrus_R	0.0731144	female
sj03	model2	neutral	28d	vmPFC	0.023527	female
sj03	model2	neutral	28d	aCC	0.0352001	female
sj03	model2	neutral	28d	IFG	0.0987569	female
sj03	model2	neutral	28d	Precuneus	0.0310785	female
sj03	model2	neutral	28d	angularGyrus_L	0.0026588	female
sj03	model2	neutral	28d	angularGyrus_R	0.0607407	female
sj03	model2	negative	28d	vmPFC	0.0347878	female
sj03	model2	negative	28d	aCC	0.0187741	female
sj03	model2	negative	28d	IFG	0.087631	female
sj03	model2	negative	28d	Precuneus	0.0309945	female
sj03	model2	negative	28d	angularGyrus_L	0.0365389	female
sj03	model2	negative	28d	angularGyrus_R	0.119183	female
sj04	model2	neutral	28d	vmPFC	0.0624296	female
sj04	model2	neutral	28d	aCC	0.0194697	female
sj04	model2	neutral	28d	IFG	0.0338126	female
sj04	model2	neutral	28d	Precuneus	0.0737476	female
sj04	model2	neutral	28d	angularGyrus_L	0.0385531	female
sj04	model2	neutral	28d	angularGyrus_R	0.0466356	female
sj04	model2	negative	28d	vmPFC	-0.0239909	female
sj04	model2	negative	28d	aCC	-0.00873223	female
sj04	model2	negative	28d	IFG	-0.00243373	female
sj04	model2	negative	28d	Precuneus	0.0302483	female
sj04	model2	negative	28d	angularGyrus_L	0.0196315	female
sj04	model2	negative	28d	angularGyrus_R	0.0536791	female
sj05	model2	neutral	1d	vmPFC	0.0348164	female
sj05	model2	neutral	1d	aCC	0.0488003	female
sj05	model2	neutral	1d	IFG	0.0621842	female
sj05	model2	neutral	1d	Precuneus	0.00771305	female
sj05	model2	neutral	1d	angularGyrus_L	-0.0509768	female
sj05	model2	neutral	1d	angularGyrus_R	-0.012767	female
sj05	model2	negative	1d	vmPFC	0.0639092	female
sj05	model2	negative	1d	aCC	0.00519959	female
sj05	model2	negative	1d	IFG	0.0444284	female
sj05	model2	negative	1d	Precuneus	0.0110153	female
sj05	model2	negative	1d	angularGyrus_L	-0.0286429	female
sj05	model2	negative	1d	angularGyrus_R	0.0140038	female
sj06	model2	neutral	1d	vmPFC	0.00393327	female
sj06	model2	neutral	1d	aCC	0.0302348	female
sj06	model2	neutral	1d	IFG	0.0638623	female
sj06	model2	neutral	1d	Precuneus	0.0720401	female
sj06	model2	neutral	1d	angularGyrus_L	0.0110095	female
sj06	model2	neutral	1d	angularGyrus_R	0.0147628	female
sj06	model2	negative	1d	vmPFC	0.0325492	female
sj06	model2	negative	1d	aCC	0.00522531	female
sj06	model2	negative	1d	IFG	0.0294724	female
sj06	model2	negative	1d	Precuneus	0.0197707	female
sj06	model2	negative	1d	angularGyrus_L	0.0349253	female
sj06	model2	negative	1d	angularGyrus_R	-0.0308011	female
sj07	model2	neutral	28d	vmPFC	0.0912759	female
sj07	model2	neutral	28d	aCC	0.0145172	female
sj07	model2	neutral	28d	IFG	0.0499595	female
sj07	model2	neutral	28d	Precuneus	0.0640084	female
sj07	model2	neutral	28d	angularGyrus_L	-0.0293676	female
sj07	model2	neutral	28d	angularGyrus_R	0.0177686	female
sj07	model2	negative	28d	vmPFC	0.0716019	female
sj07	model2	negative	28d	aCC	0.01819	female
sj07	model2	negative	28d	IFG	-0.00283367	female
sj07	model2	negative	28d	Precuneus	0.087163	female
sj07	model2	negative	28d	angularGyrus_L	0.0155886	female
sj07	model2	negative	28d	angularGyrus_R	-0.02314	female
sj08	model2	neutral	28d	vmPFC	0.0309572	female
sj08	model2	neutral	28d	aCC	0.032872	female
sj08	model2	neutral	28d	IFG	0.182376	female
sj08	model2	neutral	28d	Precuneus	0.132754	female
sj08	model2	neutral	28d	angularGyrus_L	-0.0235602	female
sj08	model2	neutral	28d	angularGyrus_R	-0.0171863	female
sj08	model2	negative	28d	vmPFC	0.100178	female
sj08	model2	negative	28d	aCC	0.0796325	female
sj08	model2	negative	28d	IFG	0.222085	female
sj08	model2	negative	28d	Precuneus	0.24673	female
sj08	model2	negative	28d	angularGyrus_L	0.0607186	female
sj08	model2	negative	28d	angularGyrus_R	0.113109	female
sj09	model2	neutral	1d	vmPFC	0.0529264	female
sj09	model2	neutral	1d	aCC	0.033166	female
sj09	model2	neutral	1d	IFG	0.04328	female
sj09	model2	neutral	1d	Precuneus	0.0578961	female
sj09	model2	neutral	1d	angularGyrus_L	0.0462818	female
sj09	model2	neutral	1d	angularGyrus_R	-0.00071535	female
sj09	model2	negative	1d	vmPFC	0.01603	female
sj09	model2	negative	1d	aCC	-0.00199736	female
sj09	model2	negative	1d	IFG	-0.00211161	female
sj09	model2	negative	1d	Precuneus	0.0250645	female
sj09	model2	negative	1d	angularGyrus_L	0.00692578	female
sj09	model2	negative	1d	angularGyrus_R	0.0370602	female
sj10	model2	neutral	1d	vmPFC	0.0895261	female
sj10	model2	neutral	1d	aCC	0.0179507	female
sj10	model2	neutral	1d	IFG	0.0572034	female
sj10	model2	neutral	1d	Precuneus	0.0861243	female
sj10	model2	neutral	1d	angularGyrus_L	0.0880798	female
sj10	model2	neutral	1d	angularGyrus_R	-0.0141576	female
sj10	model2	negative	1d	vmPFC	0.0175437	female
sj10	model2	negative	1d	aCC	-0.0179167	female
sj10	model2	negative	1d	IFG	0.0175203	female
sj10	model2	negative	1d	Precuneus	0.0480437	female
sj10	model2	negative	1d	angularGyrus_L	0.00524431	female
sj10	model2	negative	1d	angularGyrus_R	0.0132201	female
sj11	model2	neutral	28d	vmPFC	-0.00558436	female
sj11	model2	neutral	28d	aCC	-0.0173571	female
sj11	model2	neutral	28d	IFG	-0.0011363	female
sj11	model2	neutral	28d	Precuneus	-0.00915845	female
sj11	model2	neutral	28d	angularGyrus_L	-0.0361207	female
sj11	model2	neutral	28d	angularGyrus_R	-0.0240589	female
sj11	model2	negative	28d	vmPFC	0.0144822	female
sj11	model2	negative	28d	aCC	0.0205224	female
sj11	model2	negative	28d	IFG	-0.00815983	female
sj11	model2	negative	28d	Precuneus	0.00342772	female
sj11	model2	negative	28d	angularGyrus_L	0.0267093	female
sj11	model2	negative	28d	angularGyrus_R	0.0497764	female
sj12	model2	neutral	28d	vmPFC	0.0214745	female
sj12	model2	neutral	28d	aCC	0.0258952	female
sj12	model2	neutral	28d	IFG	0.0673324	female
sj12	model2	neutral	28d	Precuneus	0.0590981	female
sj12	model2	neutral	28d	angularGyrus_L	0.0484972	female
sj12	model2	neutral	28d	angularGyrus_R	-0.0364105	female
sj12	model2	negative	28d	vmPFC	-0.00536309	female
sj12	model2	negative	28d	aCC	0.0277435	female
sj12	model2	negative	28d	IFG	0.0146485	female
sj12	model2	negative	28d	Precuneus	0.00273362	female
sj12	model2	negative	28d	angularGyrus_L	-0.0266916	female
sj12	model2	negative	28d	angularGyrus_R	-0.0395947	female
sj13	model2	neutral	1d	vmPFC	0.0406248	female
sj13	model2	neutral	1d	aCC	0.0537949	female
sj13	model2	neutral	1d	IFG	0.0203323	female
sj13	model2	neutral	1d	Precuneus	0.000337162	female
sj13	model2	neutral	1d	angularGyrus_L	0.0265381	female
sj13	model2	neutral	1d	angularGyrus_R	0.0714769	female
sj13	model2	negative	1d	vmPFC	0.0366469	female
sj13	model2	negative	1d	aCC	0.0489408	female
sj13	model2	negative	1d	IFG	0.0368531	female
sj13	model2	negative	1d	Precuneus	0.0417933	female
sj13	model2	negative	1d	angularGyrus_L	0.0150777	female
sj13	model2	negative	1d	angularGyrus_R	-0.0110782	female
sj14	model2	neutral	1d	vmPFC	0.00836421	female
sj14	model2	neutral	1d	aCC	0.0113659	female
sj14	model2	neutral	1d	IFG	0.0121424	female
sj14	model2	neutral	1d	Precuneus	-0.0219397	female
sj14	model2	neutral	1d	angularGyrus_L	0.00267343	female
sj14	model2	neutral	1d	angularGyrus_R	0.020219	female
sj14	model2	negative	1d	vmPFC	0.000529447	female
sj14	model2	negative	1d	aCC	-0.0314524	female
sj14	model2	negative	1d	IFG	0.00716517	female
sj14	model2	negative	1d	Precuneus	0.00512006	female
sj14	model2	negative	1d	angularGyrus_L	0.00996649	female
sj14	model2	negative	1d	angularGyrus_R	-0.01656	female
sj15	model2	neutral	28d	vmPFC	0.0991169	female
sj15	model2	neutral	28d	aCC	0.0741811	female
sj15	model2	neutral	28d	IFG	0.219158	female
sj15	model2	neutral	28d	Precuneus	0.11593	female
sj15	model2	neutral	28d	angularGyrus_L	-0.012078	female
sj15	model2	neutral	28d	angularGyrus_R	0.0135898	female
sj15	model2	negative	28d	vmPFC	0.111146	female
sj15	model2	negative	28d	aCC	0.0597526	female
sj15	model2	negative	28d	IFG	0.267979	female
sj15	model2	negative	28d	Precuneus	0.13081	female
sj15	model2	negative	28d	angularGyrus_L	0.00355127	female
sj15	model2	negative	28d	angularGyrus_R	0.124212	female
sj16	model2	neutral	28d	vmPFC	0.119697	female
sj16	model2	neutral	28d	aCC	0.0498281	female
sj16	model2	neutral	28d	IFG	0.0202686	female
sj16	model2	neutral	28d	Precuneus	0.0998105	female
sj16	model2	neutral	28d	angularGyrus_L	0.0194021	female
sj16	model2	neutral	28d	angularGyrus_R	0.0669699	female
sj16	model2	negative	28d	vmPFC	0.125541	female
sj16	model2	negative	28d	aCC	0.0955951	female
sj16	model2	negative	28d	IFG	0.0889039	female
sj16	model2	negative	28d	Precuneus	0.117454	female
sj16	model2	negative	28d	angularGyrus_L	0.0136841	female
sj16	model2	negative	28d	angularGyrus_R	0.116178	female
sj17	model2	neutral	1d	vmPFC	0.018746	female
sj17	model2	neutral	1d	aCC	0.00227759	female
sj17	model2	neutral	1d	IFG	0.0349369	female
sj17	model2	neutral	1d	Precuneus	0.0266445	female
sj17	model2	neutral	1d	angularGyrus_L	3.40215e-05	female
sj17	model2	neutral	1d	angularGyrus_R	0.0527311	female
sj17	model2	negative	1d	vmPFC	0.0602642	female
sj17	model2	negative	1d	aCC	0.044461	female
sj17	model2	negative	1d	IFG	0.0658414	female
sj17	model2	negative	1d	Precuneus	0.0128775	female
sj17	model2	negative	1d	angularGyrus_L	0.0304146	female
sj17	model2	negative	1d	angularGyrus_R	0.0133224	female
sj18	model2	neutral	1d	vmPFC	-0.0558306	female
sj18	model2	neutral	1d	aCC	-0.0345192	female
sj18	model2	neutral	1d	IFG	-0.0252917	female
sj18	model2	neutral	1d	Precuneus	-0.0582119	female
sj18	model2	neutral	1d	angularGyrus_L	-0.0461766	female
sj18	model2	neutral	1d	angularGyrus_R	-0.0674169	female
sj18	model2	negative	1d	vmPFC	0.0210601	female
sj18	model2	negative	1d	aCC	0.0107976	female
sj18	model2	negative	1d	IFG	0.0265867	female
sj18	model2	negative	1d	Precuneus	0.0441004	female
sj18	model2	negative	1d	angularGyrus_L	0.0223138	female
sj18	model2	negative	1d	angularGyrus_R	0.0146195	female
sj19	model2	neutral	28d	vmPFC	-0.0130166	female
sj19	model2	neutral	28d	aCC	0.00677232	female
sj19	model2	neutral	28d	IFG	0.0627757	female
sj19	model2	neutral	28d	Precuneus	0.0693264	female
sj19	model2	neutral	28d	angularGyrus_L	0.0141233	female
sj19	model2	neutral	28d	angularGyrus_R	-0.0103095	female
sj19	model2	negative	28d	vmPFC	0.0124557	female
sj19	model2	negative	28d	aCC	0.0167359	female
sj19	model2	negative	28d	IFG	0.0603224	female
sj19	model2	negative	28d	Precuneus	0.0906386	female
sj19	model2	negative	28d	angularGyrus_L	0.0506304	female
sj19	model2	negative	28d	angularGyrus_R	0.0557135	female
sj20	model2	neutral	28d	vmPFC	-0.0371941	female
sj20	model2	neutral	28d	aCC	-0.0258173	female
sj20	model2	neutral	28d	IFG	0.0151177	female
sj20	model2	neutral	28d	Precuneus	0.00482254	female
sj20	model2	neutral	28d	angularGyrus_L	-0.00986457	female
sj20	model2	neutral	28d	angularGyrus_R	0.0102969	female
sj20	model2	negative	28d	vmPFC	-0.00156327	female
sj20	model2	negative	28d	aCC	-0.00240142	female
sj20	model2	negative	28d	IFG	0.0158465	female
sj20	model2	negative	28d	Precuneus	0.0449147	female
sj20	model2	negative	28d	angularGyrus_L	0.0273578	female
sj20	model2	negative	28d	angularGyrus_R	0.00518446	female
sj21	model2	neutral	1d	vmPFC	-0.0156481	female
sj21	model2	neutral	1d	aCC	0.00318509	female
sj21	model2	neutral	1d	IFG	-0.00646287	female
sj21	model2	neutral	1d	Precuneus	-0.00631947	female
sj21	model2	neutral	1d	angularGyrus_L	-0.00546209	female
sj21	model2	neutral	1d	angularGyrus_R	0.00195594	female
sj21	model2	negative	1d	vmPFC	0.0079639	female
sj21	model2	negative	1d	aCC	0.00225884	female
sj21	model2	negative	1d	IFG	0.0515577	female
sj21	model2	negative	1d	Precuneus	0.0464321	female
sj21	model2	negative	1d	angularGyrus_L	0.0409118	female
sj21	model2	negative	1d	angularGyrus_R	0.0472618	female
sj22	model2	neutral	1d	vmPFC	0.0169336	female
sj22	model2	neutral	1d	aCC	0.0242685	female
sj22	model2	neutral	1d	IFG	0.0760153	female
sj22	model2	neutral	1d	Precuneus	0.00703582	female
sj22	model2	neutral	1d	angularGyrus_L	0.0233184	female
sj22	model2	neutral	1d	angularGyrus_R	-0.0124441	female
sj22	model2	negative	1d	vmPFC	0.0182278	female
sj22	model2	negative	1d	aCC	0.0465649	female
sj22	model2	negative	1d	IFG	0.0914817	female
sj22	model2	negative	1d	Precuneus	0.150738	female
sj22	model2	negative	1d	angularGyrus_L	0.0181436	female
sj22	model2	negative	1d	angularGyrus_R	-0.0248038	female
sj23	model2	neutral	28d	vmPFC	-0.00656235	female
sj23	model2	neutral	28d	aCC	0.00668479	female
sj23	model2	neutral	28d	IFG	0.02257	female
sj23	model2	neutral	28d	Precuneus	-0.0140825	female
sj23	model2	neutral	28d	angularGyrus_L	-0.000369917	female
sj23	model2	neutral	28d	angularGyrus_R	0.0503532	female
sj23	model2	negative	28d	vmPFC	0.0215017	female
sj23	model2	negative	28d	aCC	0.0146969	female
sj23	model2	negative	28d	IFG	0.0354511	female
sj23	model2	negative	28d	Precuneus	0.0117626	female
sj23	model2	negative	28d	angularGyrus_L	0.0203916	female
sj23	model2	negative	28d	angularGyrus_R	0.0626593	female
sj24	model2	neutral	28d	vmPFC	0.0344506	female
sj24	model2	neutral	28d	aCC	0.00573639	female
sj24	model2	neutral	28d	IFG	0.0491327	female
sj24	model2	neutral	28d	Precuneus	0.0253919	female
sj24	model2	neutral	28d	angularGyrus_L	-0.0116444	female
sj24	model2	neutral	28d	angularGyrus_R	-0.00233346	female
sj24	model2	negative	28d	vmPFC	0.0373928	female
sj24	model2	negative	28d	aCC	-0.0106512	female
sj24	model2	negative	28d	IFG	0.0170233	female
sj24	model2	negative	28d	Precuneus	-0.00798516	female
sj24	model2	negative	28d	angularGyrus_L	0.0368904	female
sj24	model2	negative	28d	angularGyrus_R	-0.0034752	female
sj25	model2	neutral	1d	vmPFC	-0.00669454	male
sj25	model2	neutral	1d	aCC	-0.00214772	male
sj25	model2	neutral	1d	IFG	0.0106125	male
sj25	model2	neutral	1d	Precuneus	-0.0206892	male
sj25	model2	neutral	1d	angularGyrus_L	0.0563843	male
sj25	model2	neutral	1d	angularGyrus_R	-0.0141408	male
sj25	model2	negative	1d	vmPFC	-0.0153706	male
sj25	model2	negative	1d	aCC	1.69808e-05	male
sj25	model2	negative	1d	IFG	0.00852204	male
sj25	model2	negative	1d	Precuneus	-0.0209614	male
sj25	model2	negative	1d	angularGyrus_L	-0.0161788	male
sj25	model2	negative	1d	angularGyrus_R	-0.0049585	male
sj26	model2	neutral	1d	vmPFC	0.0642181	male
sj26	model2	neutral	1d	aCC	0.0166183	male
sj26	model2	neutral	1d	IFG	0.0839284	male
sj26	model2	neutral	1d	Precuneus	0.036165	male
sj26	model2	neutral	1d	angularGyrus_L	-0.00148579	male
sj26	model2	neutral	1d	angularGyrus_R	0.0581976	male
sj26	model2	negative	1d	vmPFC	-0.0312821	male
sj26	model2	negative	1d	aCC	-0.0239824	male
sj26	model2	negative	1d	IFG	0.0892656	male
sj26	model2	negative	1d	Precuneus	0.0267907	male
sj26	model2	negative	1d	angularGyrus_L	-0.0276487	male
sj26	model2	negative	1d	angularGyrus_R	-0.0117607	male
sj27	model2	neutral	28d	vmPFC	0.0229315	male
sj27	model2	neutral	28d	aCC	0.011471	male
sj27	model2	neutral	28d	IFG	0.0116167	male
sj27	model2	neutral	28d	Precuneus	0.00402362	male
sj27	model2	neutral	28d	angularGyrus_L	0.00594703	male
sj27	model2	neutral	28d	angularGyrus_R	0.0172221	male
sj27	model2	negative	28d	vmPFC	0.0391501	male
sj27	model2	negative	28d	aCC	0.0124631	male
sj27	model2	negative	28d	IFG	0.0565747	male
sj27	model2	negative	28d	Precuneus	0.0225811	male
sj27	model2	negative	28d	angularGyrus_L	0.0134917	male
sj27	model2	negative	28d	angularGyrus_R	0.0311589	male
sj28	model2	neutral	28d	vmPFC	-0.000216009	male
sj28	model2	neutral	28d	aCC	0.00641576	male
sj28	model2	neutral	28d	IFG	0.0569183	male
sj28	model2	neutral	28d	Precuneus	0.0367801	male
sj28	model2	neutral	28d	angularGyrus_L	0.00385994	male
sj28	model2	neutral	28d	angularGyrus_R	0.0838521	male
sj28	model2	negative	28d	vmPFC	0.0289814	male
sj28	model2	negative	28d	aCC	0.01562	male
sj28	model2	negative	28d	IFG	0.0651216	male
sj28	model2	negative	28d	Precuneus	0.100656	male
sj28	model2	negative	28d	angularGyrus_L	0.0330469	male
sj28	model2	negative	28d	angularGyrus_R	0.0734101	male
sj29	model2	neutral	1d	vmPFC	-0.0532263	male
sj29	model2	neutral	1d	aCC	-0.0113168	male
sj29	model2	neutral	1d	IFG	0.053677	male
sj29	model2	neutral	1d	Precuneus	-0.0464095	male
sj29	model2	neutral	1d	angularGyrus_L	-0.0632913	male
sj29	model2	neutral	1d	angularGyrus_R	-0.0357555	male
sj29	model2	negative	1d	vmPFC	-0.0275678	male
sj29	model2	negative	1d	aCC	-0.00640589	male
sj29	model2	negative	1d	IFG	0.0370525	male
sj29	model2	negative	1d	Precuneus	0.0351263	male
sj29	model2	negative	1d	angularGyrus_L	0.0275298	male
sj29	model2	negative	1d	angularGyrus_R	0.0360568	male
sj30	model2	neutral	1d	vmPFC	0.00363123	male
sj30	model2	neutral	1d	aCC	-0.00277876	male
sj30	model2	neutral	1d	IFG	0.0572814	male
sj30	model2	neutral	1d	Precuneus	0.0730674	male
sj30	model2	neutral	1d	angularGyrus_L	-0.0117029	male
sj30	model2	neutral	1d	angularGyrus_R	0.00613648	male
sj30	model2	negative	1d	vmPFC	-0.0170799	male
sj30	model2	negative	1d	aCC	0.0204101	male
sj30	model2	negative	1d	IFG	0.00887884	male
sj30	model2	negative	1d	Precuneus	0.0219329	male
sj30	model2	negative	1d	angularGyrus_L	0.00337974	male
sj30	model2	negative	1d	angularGyrus_R	-0.0356129	male
sj31	model2	neutral	28d	vmPFC	-0.00145447	male
sj31	model2	neutral	28d	aCC	0.0155298	male
sj31	model2	neutral	28d	IFG	0.00839599	male
sj31	model2	neutral	28d	Precuneus	0.0266511	male
sj31	model2	neutral	28d	angularGyrus_L	-0.0117261	male
sj31	model2	neutral	28d	angularGyrus_R	0.000718499	male
sj31	model2	negative	28d	vmPFC	-0.000392814	male
sj31	model2	negative	28d	aCC	-0.00244245	male
sj31	model2	negative	28d	IFG	-0.00510031	male
sj31	model2	negative	28d	Precuneus	0.0150444	male
sj31	model2	negative	28d	angularGyrus_L	0.0701982	male
sj31	model2	negative	28d	angularGyrus_R	0.0244054	male
sj32	model2	neutral	28d	vmPFC	0.024143	male
sj32	model2	neutral	28d	aCC	-0.0241916	male
sj32	model2	neutral	28d	IFG	0.0519482	male
sj32	model2	neutral	28d	Precuneus	0.0604289	male
sj32	model2	neutral	28d	angularGyrus_L	-0.00703259	male
sj32	model2	neutral	28d	angularGyrus_R	0.0880283	male
sj32	model2	negative	28d	vmPFC	0.0988518	male
sj32	model2	negative	28d	aCC	0.0174926	male
sj32	model2	negative	28d	IFG	0.120189	male
sj32	model2	negative	28d	Precuneus	0.0679433	male
sj32	model2	negative	28d	angularGyrus_L	0.0151685	male
sj32	model2	negative	28d	angularGyrus_R	0.0844137	male
sj33	model2	neutral	1d	vmPFC	0.0724384	male
sj33	model2	neutral	1d	aCC	0.0591679	male
sj33	model2	neutral	1d	IFG	0.0986187	male
sj33	model2	neutral	1d	Precuneus	0.0660348	male
sj33	model2	neutral	1d	angularGyrus_L	0.0324298	male
sj33	model2	neutral	1d	angularGyrus_R	0.108045	male
sj33	model2	negative	1d	vmPFC	0.102468	male
sj33	model2	negative	1d	aCC	0.0787998	male
sj33	model2	negative	1d	IFG	0.108477	male
sj33	model2	negative	1d	Precuneus	0.136209	male
sj33	model2	negative	1d	angularGyrus_L	0.12836	male
sj33	model2	negative	1d	angularGyrus_R	0.0918498	male
sj34	model2	neutral	1d	vmPFC	0.0204785	male
sj34	model2	neutral	1d	aCC	0.0321301	male
sj34	model2	neutral	1d	IFG	0.056475	male
sj34	model2	neutral	1d	Precuneus	0.0319352	male
sj34	model2	neutral	1d	angularGyrus_L	0.0187267	male
sj34	model2	neutral	1d	angularGyrus_R	0.0374536	male
sj34	model2	negative	1d	vmPFC	-0.0151213	male
sj34	model2	negative	1d	aCC	-0.01689	male
sj34	model2	negative	1d	IFG	0.0791037	male
sj34	model2	negative	1d	Precuneus	0.0906118	male
sj34	model2	negative	1d	angularGyrus_L	0.0353532	male
sj34	model2	negative	1d	angularGyrus_R	0.00363654	male
sj35	model2	neutral	28d	vmPFC	-0.00310635	male
sj35	model2	neutral	28d	aCC	-0.0101401	male
sj35	model2	neutral	28d	IFG	0.050499	male
sj35	model2	neutral	28d	Precuneus	0.038146	male
sj35	model2	neutral	28d	angularGyrus_L	-0.0564142	male
sj35	model2	neutral	28d	angularGyrus_R	0.0298062	male
sj35	model2	negative	28d	vmPFC	0.0190394	male
sj35	model2	negative	28d	aCC	0.00865911	male
sj35	model2	negative	28d	IFG	0.101344	male
sj35	model2	negative	28d	Precuneus	0.10122	male
sj35	model2	negative	28d	angularGyrus_L	0.0306894	male
sj35	model2	negative	28d	angularGyrus_R	0.0821353	male
sj36	model2	neutral	28d	vmPFC	0.0428806	male
sj36	model2	neutral	28d	aCC	0.0291065	male
sj36	model2	neutral	28d	IFG	0.0212305	male
sj36	model2	neutral	28d	Precuneus	0.0200549	male
sj36	model2	neutral	28d	angularGyrus_L	-0.0267717	male
sj36	model2	neutral	28d	angularGyrus_R	-0.0157725	male
sj36	model2	negative	28d	vmPFC	-0.0110852	male
sj36	model2	negative	28d	aCC	-0.0187854	male
sj36	model2	negative	28d	IFG	0.073544	male
sj36	model2	negative	28d	Precuneus	0.0105831	male
sj36	model2	negative	28d	angularGyrus_L	0.0122892	male
sj36	model2	negative	28d	angularGyrus_R	-0.0710878	male
sj37	model2	neutral	1d	vmPFC	0.0253536	male
sj37	model2	neutral	1d	aCC	0.0342389	male
sj37	model2	neutral	1d	IFG	0.0688318	male
sj37	model2	neutral	1d	Precuneus	0.119389	male
sj37	model2	neutral	1d	angularGyrus_L	0.024252	male
sj37	model2	neutral	1d	angularGyrus_R	0.0128393	male
sj37	model2	negative	1d	vmPFC	-0.0392956	male
sj37	model2	negative	1d	aCC	-0.0575574	male
sj37	model2	negative	1d	IFG	-0.0189936	male
sj37	model2	negative	1d	Precuneus	-0.0261573	male
sj37	model2	negative	1d	angularGyrus_L	-0.0044058	male
sj37	model2	negative	1d	angularGyrus_R	-0.0566581	male
sj38	model2	neutral	1d	vmPFC	-0.0140763	male
sj38	model2	neutral	1d	aCC	0.000168525	male
sj38	model2	neutral	1d	IFG	0.0454975	male
sj38	model2	neutral	1d	Precuneus	-0.0422943	male
sj38	model2	neutral	1d	angularGyrus_L	0.0304419	male
sj38	model2	neutral	1d	angularGyrus_R	-0.0653189	male
sj38	model2	negative	1d	vmPFC	-0.0250272	male
sj38	model2	negative	1d	aCC	-0.012638	male
sj38	model2	negative	1d	IFG	-0.0344591	male
sj38	model2	negative	1d	Precuneus	-0.0454856	male
sj38	model2	negative	1d	angularGyrus_L	0.0312581	male
sj38	model2	negative	1d	angularGyrus_R	-0.024651	male
sj39	model2	neutral	28d	vmPFC	0.0303454	male
sj39	model2	neutral	28d	aCC	9.30196e-05	male
sj39	model2	neutral	28d	IFG	0.0446025	male
sj39	model2	neutral	28d	Precuneus	0.049538	male
sj39	model2	neutral	28d	angularGyrus_L	0.0509814	male
sj39	model2	neutral	28d	angularGyrus_R	0.035443	male
sj39	model2	negative	28d	vmPFC	0.0485497	male
sj39	model2	negative	28d	aCC	0.00757826	male
sj39	model2	negative	28d	IFG	0.0499491	male
sj39	model2	negative	28d	Precuneus	0.0810603	male
sj39	model2	negative	28d	angularGyrus_L	0.0650638	male
sj39	model2	negative	28d	angularGyrus_R	0.0357601	male
sj40	model2	neutral	28d	vmPFC	0.0221362	male
sj40	model2	neutral	28d	aCC	0.0339833	male
sj40	model2	neutral	28d	IFG	0.0203772	male
sj40	model2	neutral	28d	Precuneus	0.0749162	male
sj40	model2	neutral	28d	angularGyrus_L	0.0300437	male
sj40	model2	neutral	28d	angularGyrus_R	0.00496902	male
sj40	model2	negative	28d	vmPFC	0.026102	male
sj40	model2	negative	28d	aCC	0.0604875	male
sj40	model2	negative	28d	IFG	0.077083	male
sj40	model2	negative	28d	Precuneus	0.0601014	male
sj40	model2	negative	28d	angularGyrus_L	0.0540503	male
sj40	model2	negative	28d	angularGyrus_R	0.031069	male
sj41	model2	neutral	1d	vmPFC	0.0175052	male
sj41	model2	neutral	1d	aCC	0.0097739	male
sj41	model2	neutral	1d	IFG	-0.00793851	male
sj41	model2	neutral	1d	Precuneus	0.00949232	male
sj41	model2	neutral	1d	angularGyrus_L	-0.00248661	male
sj41	model2	neutral	1d	angularGyrus_R	-0.0422597	male
sj41	model2	negative	1d	vmPFC	0.0298121	male
sj41	model2	negative	1d	aCC	-0.00364178	male
sj41	model2	negative	1d	IFG	0.0145307	male
sj41	model2	negative	1d	Precuneus	0.0187829	male
sj41	model2	negative	1d	angularGyrus_L	0.0354305	male
sj41	model2	negative	1d	angularGyrus_R	-0.0526307	male
sj42	model2	neutral	1d	vmPFC	0.0619137	male
sj42	model2	neutral	1d	aCC	0.0618447	male
sj42	model2	neutral	1d	IFG	0.0994767	male
sj42	model2	neutral	1d	Precuneus	0.0566344	male
sj42	model2	neutral	1d	angularGyrus_L	0.0645771	male
sj42	model2	neutral	1d	angularGyrus_R	0.0749887	male
sj42	model2	negative	1d	vmPFC	0.0540962	male
sj42	model2	negative	1d	aCC	0.0285444	male
sj42	model2	negative	1d	IFG	0.0638923	male
sj42	model2	negative	1d	Precuneus	0.0363959	male
sj42	model2	negative	1d	angularGyrus_L	0.0112071	male
sj42	model2	negative	1d	angularGyrus_R	0.00627635	male
sj43	model2	neutral	28d	vmPFC	-0.00265224	male
sj43	model2	neutral	28d	aCC	-0.0299663	male
sj43	model2	neutral	28d	IFG	-0.0223207	male
sj43	model2	neutral	28d	Precuneus	-0.00870082	male
sj43	model2	neutral	28d	angularGyrus_L	-0.016444	male
sj43	model2	neutral	28d	angularGyrus_R	-0.00541628	male
sj43	model2	negative	28d	vmPFC	0.024506	male
sj43	model2	negative	28d	aCC	0.0167102	male
sj43	model2	negative	28d	IFG	0.0374247	male
sj43	model2	negative	28d	Precuneus	0.00586293	male
sj43	model2	negative	28d	angularGyrus_L	0.00730697	male
sj43	model2	negative	28d	angularGyrus_R	0.0145592	male
sj44	model2	neutral	28d	vmPFC	0.0543083	male
sj44	model2	neutral	28d	aCC	0.0533349	male
sj44	model2	neutral	28d	IFG	0.0756948	male
sj44	model2	neutral	28d	Precuneus	0.064198	male
sj44	model2	neutral	28d	angularGyrus_L	0.0209024	male
sj44	model2	neutral	28d	angularGyrus_R	0.0460075	male
sj44	model2	negative	28d	vmPFC	0.0205916	male
sj44	model2	negative	28d	aCC	-0.00971619	male
sj44	model2	negative	28d	IFG	0.0310684	male
sj44	model2	negative	28d	Precuneus	-0.0020502	male
sj44	model2	negative	28d	angularGyrus_L	0.000373566	male
sj44	model2	negative	28d	angularGyrus_R	0.0510913	male
sj45	model2	neutral	1d	vmPFC	-0.0182872	male
sj45	model2	neutral	1d	aCC	0.00753921	male
sj45	model2	neutral	1d	IFG	-0.0276909	male
sj45	model2	neutral	1d	Precuneus	0.0266167	male
sj45	model2	neutral	1d	angularGyrus_L	-0.0125546	male
sj45	model2	neutral	1d	angularGyrus_R	0.0209414	male
sj45	model2	negative	1d	vmPFC	0.00232028	male
sj45	model2	negative	1d	aCC	0.00200206	male
sj45	model2	negative	1d	IFG	0.0114767	male
sj45	model2	negative	1d	Precuneus	0.0296356	male
sj45	model2	negative	1d	angularGyrus_L	-0.00753656	male
sj45	model2	negative	1d	angularGyrus_R	-0.0387855	male
sj46	model2	neutral	1d	vmPFC	0.0512107	male
sj46	model2	neutral	1d	aCC	0.027326	male
sj46	model2	neutral	1d	IFG	0.111556	male
sj46	model2	neutral	1d	Precuneus	0.139243	male
sj46	model2	neutral	1d	angularGyrus_L	0.143973	male
sj46	model2	neutral	1d	angularGyrus_R	0.00762227	male
sj46	model2	negative	1d	vmPFC	0.0623966	male
sj46	model2	negative	1d	aCC	0.0386232	male
sj46	model2	negative	1d	IFG	0.071102	male
sj46	model2	negative	1d	Precuneus	0.153729	male
sj46	model2	negative	1d	angularGyrus_L	0.0848127	male
sj46	model2	negative	1d	angularGyrus_R	0.0388267	male
sj47	model2	neutral	28d	vmPFC	0.0189242	male
sj47	model2	neutral	28d	aCC	-0.0096404	male
sj47	model2	neutral	28d	IFG	-0.00459141	male
sj47	model2	neutral	28d	Precuneus	0.0406616	male
sj47	model2	neutral	28d	angularGyrus_L	0.0607381	male
sj47	model2	neutral	28d	angularGyrus_R	0.0469222	male
sj47	model2	negative	28d	vmPFC	-0.0383233	male
sj47	model2	negative	28d	aCC	-0.0106632	male
sj47	model2	negative	28d	IFG	-0.0226452	male
sj47	model2	negative	28d	Precuneus	0.0177385	male
sj47	model2	negative	28d	angularGyrus_L	-0.00796558	male
sj47	model2	negative	28d	angularGyrus_R	0.0488905	male
sj48	model2	neutral	28d	vmPFC	0.00831759	male
sj48	model2	neutral	28d	aCC	0.00423352	male
sj48	model2	neutral	28d	IFG	0.0590803	male
sj48	model2	neutral	28d	Precuneus	0.0118968	male
sj48	model2	neutral	28d	angularGyrus_L	-0.0347735	male
sj48	model2	neutral	28d	angularGyrus_R	0.00311999	male
sj48	model2	negative	28d	vmPFC	0.00237147	male
sj48	model2	negative	28d	aCC	-0.00843628	male
sj48	model2	negative	28d	IFG	0.0765035	male
sj48	model2	negative	28d	Precuneus	0.0305238	male
sj48	model2	negative	28d	angularGyrus_L	-0.0204838	male
sj48	model2	negative	28d	angularGyrus_R	-0.0152086	male
sj49	model2	neutral	1d	vmPFC	0.00578155	female
sj49	model2	neutral	1d	aCC	-0.0108608	female
sj49	model2	neutral	1d	IFG	-0.00750183	female
sj49	model2	neutral	1d	Precuneus	-0.00865274	female
sj49	model2	neutral	1d	angularGyrus_L	0.00230202	female
sj49	model2	neutral	1d	angularGyrus_R	-0.00127685	female
sj49	model2	negative	1d	vmPFC	-0.029987	female
sj49	model2	negative	1d	aCC	-0.0153686	female
sj49	model2	negative	1d	IFG	-0.0161985	female
sj49	model2	negative	1d	Precuneus	-0.0205026	female
sj49	model2	negative	1d	angularGyrus_L	0.0166405	female
sj49	model2	negative	1d	angularGyrus_R	0.0145496	female
sj50	model2	neutral	28d	vmPFC	0.0459885	female
sj50	model2	neutral	28d	aCC	0.0692218	female
sj50	model2	neutral	28d	IFG	0.123125	female
sj50	model2	neutral	28d	Precuneus	0.130227	female
sj50	model2	neutral	28d	angularGyrus_L	0.0228938	female
sj50	model2	neutral	28d	angularGyrus_R	-0.0186342	female
sj50	model2	negative	28d	vmPFC	0.0972098	female
sj50	model2	negative	28d	aCC	0.054381	female
sj50	model2	negative	28d	IFG	0.195771	female
sj50	model2	negative	28d	Precuneus	0.168761	female
sj50	model2	negative	28d	angularGyrus_L	0.0425532	female
sj50	model2	negative	28d	angularGyrus_R	-0.037086	female
sj51	model2	neutral	1d	vmPFC	-0.080841	male
sj51	model2	neutral	1d	aCC	-0.0275336	male
sj51	model2	neutral	1d	IFG	-0.0217882	male
sj51	model2	neutral	1d	Precuneus	-0.0847913	male
sj51	model2	neutral	1d	angularGyrus_L	-0.000713168	male
sj51	model2	neutral	1d	angularGyrus_R	-0.0686991	male
sj51	model2	negative	1d	vmPFC	-0.0377161	male
sj51	model2	negative	1d	aCC	-0.0261506	male
sj51	model2	negative	1d	IFG	-0.000714206	male
sj51	model2	negative	1d	Precuneus	-0.0433892	male
sj51	model2	negative	1d	angularGyrus_L	-0.0848071	male
sj51	model2	negative	1d	angularGyrus_R	-0.109644	male
sj52	model2	neutral	28d	vmPFC	0.0299043	male
sj52	model2	neutral	28d	aCC	0.00947828	male
sj52	model2	neutral	28d	IFG	0.00793345	male
sj52	model2	neutral	28d	Precuneus	-0.00484184	male
sj52	model2	neutral	28d	angularGyrus_L	0.0258383	male
sj52	model2	neutral	28d	angularGyrus_R	0.0427466	male
sj52	model2	negative	28d	vmPFC	0.0335928	male
sj52	model2	negative	28d	aCC	0.0439992	male
sj52	model2	negative	28d	IFG	0.0214317	male
sj52	model2	negative	28d	Precuneus	-0.00575298	male
sj52	model2	negative	28d	angularGyrus_L	0.0371481	male
sj52	model2	negative	28d	angularGyrus_R	0.0207877	male

## Sheet: Figure5_upperPanel
Name	delay	emotion	model	fit_in_neocorticalMemoryROI	sex
sj01	1d	neutral	model1	0.0101096	female
sj01	1d	negative	model1	-0.0453447	female
sj01	1d	neutral	model2	-0.0393682	female
sj01	1d	negative	model2	-0.0373011	female
sj01	1d	neutral	model3	0.0210622	female
sj01	1d	negative	model3	-0.0110131	female
sj02	1d	neutral	model1	-0.0265635	female
sj02	1d	negative	model1	0.0442965	female
sj02	1d	neutral	model2	-0.000192303	female
sj02	1d	negative	model2	0.102952	female
sj02	1d	neutral	model3	5.82215e-05	female
sj02	1d	negative	model3	0.0212848	female
sj03	28d	neutral	model1	0.0492657	female
sj03	28d	negative	model1	0.0584953	female
sj03	28d	neutral	model2	0.0648663	female
sj03	28d	negative	model2	0.0714282	female
sj03	28d	neutral	model3	0.0442341	female
sj03	28d	negative	model3	0.0505911	female
sj04	28d	neutral	model1	0.0722144	female
sj04	28d	negative	model1	0.0151074	female
sj04	28d	neutral	model2	0.0687005	female
sj04	28d	negative	model2	-0.0028919	female
sj04	28d	neutral	model3	0.0267948	female
sj04	28d	negative	model3	0.00603145	female
sj05	1d	neutral	model1	-0.0110243	female
sj05	1d	negative	model1	0.062129	female
sj05	1d	neutral	model2	0.0326989	female
sj05	1d	negative	model2	0.0485235	female
sj05	1d	neutral	model3	0.00235668	female
sj05	1d	negative	model3	0.064099	female
sj06	1d	neutral	model1	-0.0203967	female
sj06	1d	negative	model1	-9.17629e-05	female
sj06	1d	neutral	model2	0.0456825	female
sj06	1d	negative	model2	0.0181641	female
sj06	1d	neutral	model3	0.0566065	female
sj06	1d	negative	model3	-0.0214614	female
sj07	28d	neutral	model1	0.0759871	female
sj07	28d	negative	model1	0.0428235	female
sj07	28d	neutral	model2	0.0801249	female
sj07	28d	negative	model2	0.0615648	female
sj07	28d	neutral	model3	-0.0137891	female
sj07	28d	negative	model3	0.017905	female
sj08	28d	neutral	model1	0.00893696	female
sj08	28d	negative	model1	0.159972	female
sj08	28d	neutral	model2	0.112658	female
sj08	28d	negative	model2	0.207475	female
sj08	28d	neutral	model3	0.0903168	female
sj08	28d	negative	model3	0.0583027	female
sj09	1d	neutral	model1	0.051765	female
sj09	1d	negative	model1	0.0380103	female
sj09	1d	neutral	model2	0.0582802	female
sj09	1d	negative	model2	0.027829	female
sj09	1d	neutral	model3	0.02003	female
sj09	1d	negative	model3	0.0232768	female
sj10	1d	neutral	model1	-0.00952225	female
sj10	1d	negative	model1	0.00633786	female
sj10	1d	neutral	model2	0.0840624	female
sj10	1d	negative	model2	0.0251648	female
sj10	1d	neutral	model3	-0.0057531	female
sj10	1d	negative	model3	-0.00176467	female
sj11	28d	neutral	model1	0.0613113	female
sj11	28d	negative	model1	-0.00573628	female
sj11	28d	neutral	model2	-0.0136621	female
sj11	28d	negative	model2	0.0096177	female
sj11	28d	neutral	model3	0.0102012	female
sj11	28d	negative	model3	-0.0159344	female
sj12	28d	neutral	model1	0.0108907	female
sj12	28d	negative	model1	0.012149	female
sj12	28d	neutral	model2	0.0486554	female
sj12	28d	negative	model2	-0.00345611	female
sj12	28d	neutral	model3	-0.0123653	female
sj12	28d	negative	model3	0.0180161	female
sj13	1d	neutral	model1	-0.0724133	female
sj13	1d	negative	model1	0.0790941	female
sj13	1d	neutral	model2	0.0321575	female
sj13	1d	negative	model2	0.0415612	female
sj13	1d	neutral	model3	-0.0169875	female
sj13	1d	negative	model3	0.00226863	female
sj14	1d	neutral	model1	0.0293982	female
sj14	1d	negative	model1	-0.0177682	female
sj14	1d	neutral	model2	0.0107679	female
sj14	1d	negative	model2	0.00333121	female
sj14	1d	neutral	model3	-0.0103125	female
sj14	1d	negative	model3	0.00513121	female
sj15	28d	neutral	model1	0.106819	female
sj15	28d	negative	model1	0.156469	female
sj15	28d	neutral	model2	0.138922	female
sj15	28d	negative	model2	0.197054	female
sj15	28d	neutral	model3	0.0597668	female
sj15	28d	negative	model3	0.0756282	female
sj16	28d	neutral	model1	0.0495099	female
sj16	28d	negative	model1	0.105306	female
sj16	28d	neutral	model2	0.115906	female
sj16	28d	negative	model2	0.130767	female
sj16	28d	neutral	model3	0.015052	female
sj16	28d	negative	model3	0.0582408	female
sj17	1d	neutral	model1	0.0108611	female
sj17	1d	negative	model1	0.0457136	female
sj17	1d	neutral	model2	0.036139	female
sj17	1d	negative	model2	0.0512348	female
sj17	1d	neutral	model3	0.000975214	female
sj17	1d	negative	model3	0.0137097	female
sj18	1d	neutral	model1	0.022242	female
sj18	1d	negative	model1	-0.0102727	female
sj18	1d	neutral	model2	-0.0534288	female
sj18	1d	negative	model2	0.0295285	female
sj18	1d	neutral	model3	0.0446566	female
sj18	1d	negative	model3	-0.0166908	female
sj19	28d	neutral	model1	0.0246577	female
sj19	28d	negative	model1	0.0343625	female
sj19	28d	neutral	model2	0.0544226	female
sj19	28d	negative	model2	0.0656311	female
sj19	28d	neutral	model3	0.0285205	female
sj19	28d	negative	model3	0.0353631	female
sj20	28d	neutral	model1	0.00688796	female
sj20	28d	negative	model1	0.010598	female
sj20	28d	neutral	model2	-0.00177232	female
sj20	28d	negative	model2	0.0236868	female
sj20	28d	neutral	model3	-0.0218955	female
sj20	28d	negative	model3	0.00217354	female
sj21	1d	neutral	model1	-0.0395788	female
sj21	1d	negative	model1	0.018831	female
sj21	1d	neutral	model2	-0.00560256	female
sj21	1d	negative	model2	0.0505017	female
sj21	1d	neutral	model3	-0.00259622	female
sj21	1d	negative	model3	-0.0112667	female
sj22	1d	neutral	model1	0.0631189	female
sj22	1d	negative	model1	0.0571132	female
sj22	1d	neutral	model2	0.0359166	female
sj22	1d	negative	model2	0.0888458	female
sj22	1d	neutral	model3	0.0875031	female
sj22	1d	negative	model3	0.0166724	female
sj23	28d	neutral	model1	-0.000843203	female
sj23	28d	negative	model1	0.0508183	female
sj23	28d	neutral	model2	0.00872016	female
sj23	28d	negative	model2	0.032028	female
sj23	28d	neutral	model3	-0.0309694	female
sj23	28d	negative	model3	0.00104949	female
sj24	28d	neutral	model1	-0.0709385	female
sj24	28d	negative	model1	-0.00581275	female
sj24	28d	neutral	model2	0.0369745	female
sj24	28d	negative	model2	0.026184	female
sj24	28d	neutral	model3	-0.0394868	female
sj24	28d	negative	model3	-0.0025093	female
sj25	1d	neutral	model1	-0.00977003	male
sj25	1d	negative	model1	0.000577089	male
sj25	1d	neutral	model2	-0.000401619	male
sj25	1d	negative	model2	-0.0082533	male
sj25	1d	neutral	model3	-0.00571907	male
sj25	1d	negative	model3	0.0119728	male
sj26	1d	neutral	model1	0.0139091	male
sj26	1d	negative	model1	0.0124294	male
sj26	1d	neutral	model2	0.0806012	male
sj26	1d	negative	model2	0.0261333	male
sj26	1d	neutral	model3	0.0181663	male
sj26	1d	negative	model3	-0.0257554	male
sj27	28d	neutral	model1	-0.00543243	male
sj27	28d	negative	model1	-0.00797338	male
sj27	28d	neutral	model2	0.0190047	male
sj27	28d	negative	model2	0.0351124	male
sj27	28d	neutral	model3	-0.00905233	male
sj27	28d	negative	model3	-0.0519071	male
sj28	28d	neutral	model1	0.043539	male
sj28	28d	negative	model1	0.00831087	male
sj28	28d	neutral	model2	0.0407382	male
sj28	28d	negative	model2	0.0826612	male
sj28	28d	neutral	model3	0.0165506	male
sj28	28d	negative	model3	-0.0222544	male
sj29	1d	neutral	model1	-0.00674878	male
sj29	1d	negative	model1	0.00527235	male
sj29	1d	neutral	model2	-0.0267223	male
sj29	1d	negative	model2	0.0146791	male
sj29	1d	neutral	model3	0.00773122	male
sj29	1d	negative	model3	8.00072e-05	male
sj30	1d	neutral	model1	0.0434425	male
sj30	1d	negative	model1	0.0195144	male
sj30	1d	neutral	model2	0.0370403	male
sj30	1d	negative	model2	0.00199659	male
sj30	1d	neutral	model3	0.054741	male
sj30	1d	negative	model3	0.0420315	male
sj31	28d	neutral	model1	0.0179263	male
sj31	28d	negative	model1	0.00606766	male
sj31	28d	neutral	model2	0.0108226	male
sj31	28d	negative	model2	0.00619219	male
sj31	28d	neutral	model3	-0.001086	male
sj31	28d	negative	model3	0.00705066	male
sj32	28d	neutral	model1	-0.0254351	male
sj32	28d	negative	model1	0.0941046	male
sj32	28d	neutral	model2	0.0657037	male
sj32	28d	negative	model2	0.119905	male
sj32	28d	neutral	model3	-0.0192712	male
sj32	28d	negative	model3	0.0333208	male
sj33	1d	neutral	model1	0.10124	male
sj33	1d	negative	model1	0.0890317	male
sj33	1d	neutral	model2	0.0977868	male
sj33	1d	negative	model2	0.137204	male
sj33	1d	neutral	model3	0.117913	male
sj33	1d	negative	model3	0.0210689	male
sj34	1d	neutral	model1	0.0305779	male
sj34	1d	negative	model1	0.0736176	male
sj34	1d	neutral	model2	0.0452864	male
sj34	1d	negative	model2	0.0529539	male
sj34	1d	neutral	model3	-0.00251861	male
sj34	1d	negative	model3	0.0769507	male
sj35	28d	neutral	model1	-0.0154878	male
sj35	28d	negative	model1	0.018677	male
sj35	28d	neutral	model2	0.0352376	male
sj35	28d	negative	model2	0.088885	male
sj35	28d	neutral	model3	0.0236392	male
sj35	28d	negative	model3	-0.0181149	male
sj36	28d	neutral	model1	-0.0283542	male
sj36	28d	negative	model1	-0.00506843	male
sj36	28d	neutral	model2	0.0251677	male
sj36	28d	negative	model2	0.00641463	male
sj36	28d	neutral	model3	-0.00789145	male
sj36	28d	negative	model3	0.023638	male
sj37	1d	neutral	model1	0.0266911	male
sj37	1d	negative	model1	0.0349566	male
sj37	1d	neutral	model2	0.0830254	male
sj37	1d	negative	model2	-0.0383292	male
sj37	1d	neutral	model3	0.0393504	male
sj37	1d	negative	model3	0.0844701	male
sj38	1d	neutral	model1	-0.0900471	male
sj38	1d	negative	model1	-0.00884314	male
sj38	1d	neutral	model2	-0.00825607	male
sj38	1d	negative	model2	-0.0401227	male
sj38	1d	neutral	model3	-0.0350816	male
sj38	1d	negative	model3	0.0325253	male
sj39	28d	neutral	model1	0.0393939	male
sj39	28d	negative	model1	0.0503655	male
sj39	28d	neutral	model2	0.0556187	male
sj39	28d	negative	model2	0.0655963	male
sj39	28d	neutral	model3	-0.0129676	male
sj39	28d	negative	model3	-0.000184152	male
sj40	28d	neutral	model1	0.0668725	male
sj40	28d	negative	model1	0.054405	male
sj40	28d	neutral	model2	0.0454436	male
sj40	28d	negative	model2	0.0723727	male
sj40	28d	neutral	model3	0.0331506	male
sj40	28d	negative	model3	0.0136249	male
sj41	1d	neutral	model1	0.00732283	male
sj41	1d	negative	model1	0.0342227	male
sj41	1d	neutral	model2	0.00259506	male
sj41	1d	negative	model2	0.0135407	male
sj41	1d	neutral	model3	0.0552607	male
sj41	1d	negative	model3	0.0457254	male
sj42	1d	neutral	model1	0.0202452	male
sj42	1d	negative	model1	0.0234692	male
sj42	1d	neutral	model2	0.0986798	male
sj42	1d	negative	model2	0.0662988	male
sj42	1d	neutral	model3	0.00110769	male
sj42	1d	negative	model3	-0.000676091	male
sj43	28d	neutral	model1	-0.0256963	male
sj43	28d	negative	model1	0.0164098	male
sj43	28d	neutral	model2	-0.0120828	male
sj43	28d	negative	model2	0.0331413	male
sj43	28d	neutral	model3	-0.0394424	male
sj43	28d	negative	model3	0.00549798	male
sj44	28d	neutral	model1	0.0373987	male
sj44	28d	negative	model1	0.0143099	male
sj44	28d	neutral	model2	0.0786743	male
sj44	28d	negative	model2	0.0208012	male
sj44	28d	neutral	model3	0.0214705	male
sj44	28d	negative	model3	0.0106857	male
sj45	1d	neutral	model1	0.0860399	male
sj45	1d	negative	model1	0.00186994	male
sj45	1d	neutral	model2	0.00517657	male
sj45	1d	negative	model2	0.0169433	male
sj45	1d	neutral	model3	0.0487843	male
sj45	1d	negative	model3	-0.00343384	male
sj46	1d	neutral	model1	0.083107	male
sj46	1d	negative	model1	0.0747506	male
sj46	1d	neutral	model2	0.128542	male
sj46	1d	negative	model2	0.130153	male
sj46	1d	neutral	model3	0.0186052	male
sj46	1d	negative	model3	0.0163564	male
sj47	28d	neutral	model1	0.0184873	male
sj47	28d	negative	model1	-0.0131382	male
sj47	28d	neutral	model2	0.0229592	male
sj47	28d	negative	model2	-0.012696	male
sj47	28d	neutral	model3	0.0102341	male
sj47	28d	negative	model3	0.0143598	male
sj48	28d	neutral	model1	0.0442107	male
sj48	28d	negative	model1	0.0150768	male
sj48	28d	neutral	model2	0.0208568	male
sj48	28d	negative	model2	0.030237	male
sj48	28d	neutral	model3	0.0440712	male
sj48	28d	negative	model3	0.0134821	male
sj49	1d	neutral	model1	-0.00583722	female
sj49	1d	negative	model1	-0.0087014	female
sj49	1d	neutral	model2	-0.00454751	female
sj49	1d	negative	model2	-0.0281311	female
sj49	1d	neutral	model3	0.0206253	female
sj49	1d	negative	model3	0.00810325	female
sj50	28d	neutral	model1	0.110576	female
sj50	28d	negative	model1	0.0856002	female
sj50	28d	neutral	model2	0.101254	female
sj50	28d	negative	model2	0.167144	female
sj50	28d	neutral	model3	0.0546729	female
sj50	28d	negative	model3	-0.00698199	female
sj51	1d	neutral	model1	-0.0689241	male
sj51	1d	negative	model1	0.00965379	male
sj51	1d	neutral	model2	-0.0716167	male
sj51	1d	negative	model2	-0.0342815	male
sj51	1d	neutral	model3	-0.0192728	male
sj51	1d	negative	model3	0.0207765	male
sj52	28d	neutral	model1	0.0422494	male
sj52	28d	negative	model1	0.0136746	male
sj52	28d	neutral	model2	0.0124415	male
sj52	28d	negative	model2	0.0265552	male
sj52	28d	neutral	model3	0.0303139	male
sj52	28d	negative	model3	0.017251	male

## Sheet: Figure6_SupplementaryTable12
Name	emotion	delay	set	posteriorHippocampal_ERS	sem_FA	per_FA	sex
sj01	negative	1d	Neg_01	0.0578451	0	0	female
sj01	negative	1d	Neg_02	0.0582982	0	0	female
sj01	negative	1d	Neg_03	-0.0251916	0	0	female
sj01	negative	1d	Neg_04	-0.0837262	0	0	female
sj01	negative	1d	Neg_05	-0.05994	0	0	female
sj01	negative	1d	Neg_06	-0.0264843	0	0	female
sj01	negative	1d	Neg_07	0.0375891	0	0	female
sj01	negative	1d	Neg_08	-0.0132689	0	0	female
sj01	negative	1d	Neg_09	-0.00445684	0	1	female
sj01	negative	1d	Neg_10	-0.0731112	0	0	female
sj01	negative	1d	Neg_11	0.00959294	0	0	female
sj01	negative	1d	Neg_12	0.0154932	0	0	female
sj01	negative	1d	Neg_13	-0.0158015	0	0	female
sj01	negative	1d	Neg_14	-0.00881905	0	0	female
sj01	negative	1d	Neg_15	-0.0545093	0	0	female
sj01	negative	1d	Neg_16	-0.0647934	0	0	female
sj01	negative	1d	Neg_17	-0.0503065	0	0	female
sj01	negative	1d	Neg_18	0.0303915	0	0	female
sj01	negative	1d	Neg_19	-0.0420363	0	0	female
sj01	negative	1d	Neg_20	0.0492309	0	0	female
sj01	negative	1d	Neg_21	-0.00668057	0	0	female
sj01	negative	1d	Neg_22	0.0136154	0	0	female
sj01	negative	1d	Neg_23	-0.0619335	0	1	female
sj01	negative	1d	Neg_24	-0.00617978	0	0	female
sj01	negative	1d	Neg_25	0.0139055	0	0	female
sj01	negative	1d	Neg_26	0.0496109	0	0	female
sj01	negative	1d	Neg_27	-0.00298318	0	1	female
sj01	negative	1d	Neg_28	-0.00837291	0	0	female
sj01	negative	1d	Neg_29	0.00655083	0	0	female
sj01	negative	1d	Neg_30	0.0240755	0	0	female
sj01	neutral	1d	Neu_01	0.0237508	0	0	female
sj01	neutral	1d	Neu_02	0.00885656	0	0	female
sj01	neutral	1d	Neu_03	-0.0406148	0	0	female
sj01	neutral	1d	Neu_04	-0.0493729	0	0	female
sj01	neutral	1d	Neu_05	-0.0341531	0	0	female
sj01	neutral	1d	Neu_06	-0.0416648	0	0	female
sj01	neutral	1d	Neu_07	-0.0276286	0	0	female
sj01	neutral	1d	Neu_08	0.0390022	0	0	female
sj01	neutral	1d	Neu_09	0.00908199	0	0	female
sj01	neutral	1d	Neu_10	0.0578464	0	0	female
sj01	neutral	1d	Neu_11	-0.0251473	0	0	female
sj01	neutral	1d	Neu_12	0.0273385	0	0	female
sj01	neutral	1d	Neu_13	-0.106043	0	0	female
sj01	neutral	1d	Neu_14	-0.00111288	0	1	female
sj01	neutral	1d	Neu_15	-0.00296964	0	0	female
sj01	neutral	1d	Neu_16	0.0174464	0	0	female
sj01	neutral	1d	Neu_17	-0.112322	0	0	female
sj01	neutral	1d	Neu_18	-0.0165789	0	0	female
sj01	neutral	1d	Neu_19	0.0367693	0	0	female
sj01	neutral	1d	Neu_20	0.0224397	0	0	female
sj01	neutral	1d	Neu_21	-0.0111761	0	0	female
sj01	neutral	1d	Neu_22	-0.0125561	0	0	female
sj01	neutral	1d	Neu_23	-0.00501068	0	0	female
sj01	neutral	1d	Neu_24	-0.00192182	0	0	female
sj01	neutral	1d	Neu_25	-0.0415876	0	0	female
sj01	neutral	1d	Neu_26	-0.0458096	0	0	female
sj01	neutral	1d	Neu_27	-0.0644012	0	0	female
sj01	neutral	1d	Neu_28	0.0123159	0	0	female
sj01	neutral	1d	Neu_29	0.0531548	1	0	female
sj01	neutral	1d	Neu_30	-0.0227935	0	0	female
sj02	negative	1d	Neg_01	-0.0189408	0	0	female
sj02	negative	1d	Neg_02	-0.000685814	0	0	female
sj02	negative	1d	Neg_03	-0.0393139	0	0	female
sj02	negative	1d	Neg_04	0.0123441	0	0	female
sj02	negative	1d	Neg_05	0.0185364	0	0	female
sj02	negative	1d	Neg_06	-0.0146655	0	0	female
sj02	negative	1d	Neg_07	0.00674424	0	0	female
sj02	negative	1d	Neg_08	0.0167556	0	0	female
sj02	negative	1d	Neg_09	-0.0840903	0	0	female
sj02	negative	1d	Neg_10	0.071752	0	0	female
sj02	negative	1d	Neg_11	0.0876589	0	0	female
sj02	negative	1d	Neg_12	-0.0105065	0	0	female
sj02	negative	1d	Neg_13	-0.0666947	0	0	female
sj02	negative	1d	Neg_14	0.000638637	0	0	female
sj02	negative	1d	Neg_15	0.0714563	0	0	female
sj02	negative	1d	Neg_16	-0.0243769	0	0	female
sj02	negative	1d	Neg_17	0.0774633	0	0	female
sj02	negative	1d	Neg_18	-0.0315489	0	0	female
sj02	negative	1d	Neg_19	-0.065712	0	0	female
sj02	negative	1d	Neg_20	-0.0322187	1	0	female
sj02	negative	1d	Neg_21	-0.0768317	0	0	female
sj02	negative	1d	Neg_22	0.0367213	0	0	female
sj02	negative	1d	Neg_23	0.0303952	0	1	female
sj02	negative	1d	Neg_24	-0.046171	0	0	female
sj02	negative	1d	Neg_25	0.0433805	1	0	female
sj02	negative	1d	Neg_26	-0.0190959	0	0	female
sj02	negative	1d	Neg_27	0.0385372	0	0	female
sj02	negative	1d	Neg_28	-0.0246344	1	0	female
sj02	negative	1d	Neg_29	0.0122462	0	0	female
sj02	negative	1d	Neg_30	0.0251737	0	0	female
sj02	neutral	1d	Neu_01	-0.0947366	0	0	female
sj02	neutral	1d	Neu_02	0.000444425	0	0	female
sj02	neutral	1d	Neu_03	-0.021053	0	0	female
sj02	neutral	1d	Neu_04	-0.057146	0	0	female
sj02	neutral	1d	Neu_05	0.0320806	0	0	female
sj02	neutral	1d	Neu_06	-0.0906866	0	0	female
sj02	neutral	1d	Neu_07	0.00403863	0	0	female
sj02	neutral	1d	Neu_08	0.0557999	0	0	female
sj02	neutral	1d	Neu_09	0.0101674	0	0	female
sj02	neutral	1d	Neu_10	-0.0227421	0	0	female
sj02	neutral	1d	Neu_11	0.0150977	0	0	female
sj02	neutral	1d	Neu_12	0.100422	0	0	female
sj02	neutral	1d	Neu_13	-0.035997	0	0	female
sj02	neutral	1d	Neu_14	-0.0328719	0	0	female
sj02	neutral	1d	Neu_15	0.0643102	0	0	female
sj02	neutral	1d	Neu_16	0.0902612	0	0	female
sj02	neutral	1d	Neu_17	0.0275285	0	0	female
sj02	neutral	1d	Neu_18	-0.0350525	0	0	female
sj02	neutral	1d	Neu_19	-0.0467967	0	1	female
sj02	neutral	1d	Neu_20	0.0515141	0	0	female
sj02	neutral	1d	Neu_21	-0.0750207	0	0	female
sj02	neutral	1d	Neu_22	0.0782198	0	0	female
sj02	neutral	1d	Neu_23	0.0373364	0	0	female
sj02	neutral	1d	Neu_24	0.031406	0	0	female
sj02	neutral	1d	Neu_25	0.0923877	0	0	female
sj02	neutral	1d	Neu_26	-0.0111914	0	0	female
sj02	neutral	1d	Neu_27	0.0846276	0	0	female
sj02	neutral	1d	Neu_28	0.0209175	1	0	female
sj02	neutral	1d	Neu_29	-0.0114138	0	0	female
sj02	neutral	1d	Neu_30	-0.0108183	0	0	female
sj03	negative	28d	Neg_01	-0.0514914	0	0	female
sj03	negative	28d	Neg_02	0.0490467	0	0	female
sj03	negative	28d	Neg_03	0.0775211	0	0	female
sj03	negative	28d	Neg_04	0.0756095	0	0	female
sj03	negative	28d	Neg_05	0.00631868	0	0	female
sj03	negative	28d	Neg_06	0.113627	0	0	female
sj03	negative	28d	Neg_07	0.0643027	0	0	female
sj03	negative	28d	Neg_08	0.0279475	0	0	female
sj03	negative	28d	Neg_09	0.0188597	0	0	female
sj03	negative	28d	Neg_10	-0.000116732	1	0	female
sj03	negative	28d	Neg_11	-0.05659	1	0	female
sj03	negative	28d	Neg_12	-0.0345135	0	0	female
sj03	negative	28d	Neg_13	-0.0266276	0	0	female
sj03	negative	28d	Neg_14	0.022089	0	0	female
sj03	negative	28d	Neg_15	0.0235635	0	0	female
sj03	negative	28d	Neg_16	0.0407979	0	0	female
sj03	negative	28d	Neg_17	0.010332	0	0	female
sj03	negative	28d	Neg_18	0.00460826	0	0	female
sj03	negative	28d	Neg_19	0.011926	0	0	female
sj03	negative	28d	Neg_20	0.0936985	1	0	female
sj03	negative	28d	Neg_21	0.03261	1	0	female
sj03	negative	28d	Neg_22	0.0285213	0	0	female
sj03	negative	28d	Neg_23	-0.0946855	0	0	female
sj03	negative	28d	Neg_24	0.00255575	1	0	female
sj03	negative	28d	Neg_25	-0.0196727	0	0	female
sj03	negative	28d	Neg_26	0.000973143	0	0	female
sj03	negative	28d	Neg_27	0.065786	0	0	female
sj03	negative	28d	Neg_28	0.0584429	0	0	female
sj03	negative	28d	Neg_29	-0.0101998	0	0	female
sj03	negative	28d	Neg_30	0.0879009	0	0	female
sj03	neutral	28d	Neu_01	0.0324745	0	0	female
sj03	neutral	28d	Neu_02	-0.00209997	0	0	female
sj03	neutral	28d	Neu_03	0.0510411	0	0	female
sj03	neutral	28d	Neu_04	-0.0460591	0	0	female
sj03	neutral	28d	Neu_05	-0.0117102	0	0	female
sj03	neutral	28d	Neu_06	0.11665	0	0	female
sj03	neutral	28d	Neu_07	-0.0691503	0	0	female
sj03	neutral	28d	Neu_08	0.0231234	0	0	female
sj03	neutral	28d	Neu_09	0.00227459	0	0	female
sj03	neutral	28d	Neu_10	-0.0237277	0	0	female
sj03	neutral	28d	Neu_11	0.0187392	0	0	female
sj03	neutral	28d	Neu_12	0.0473021	1	0	female
sj03	neutral	28d	Neu_13	0.062613	0	0	female
sj03	neutral	28d	Neu_14	0.027122	1	1	female
sj03	neutral	28d	Neu_15	-0.00597762	0	0	female
sj03	neutral	28d	Neu_16	0.0156047	0	1	female
sj03	neutral	28d	Neu_17	0.0857332	1	0	female
sj03	neutral	28d	Neu_18	0.0537944	0	0	female
sj03	neutral	28d	Neu_19	-0.0119307	0	0	female
sj03	neutral	28d	Neu_20	-0.0475458	0	0	female
sj03	neutral	28d	Neu_21	-0.053954	0	0	female
sj03	neutral	28d	Neu_22	0.0616155	0	0	female
sj03	neutral	28d	Neu_23	-0.0138749	0	0	female
sj03	neutral	28d	Neu_24	0.0624718	0	0	female
sj03	neutral	28d	Neu_25	-0.0256881	1	0	female
sj03	neutral	28d	Neu_26	-0.0351733	0	0	female
sj03	neutral	28d	Neu_27	-0.0190888	0	0	female
sj03	neutral	28d	Neu_28	-0.0265701	1	0	female
sj03	neutral	28d	Neu_29	0.00774152	0	0	female
sj03	neutral	28d	Neu_30	0.0137651	0	0	female
sj04	negative	28d	Neg_01	0.0548229	0	0	female
sj04	negative	28d	Neg_02	0.0260877	0	0	female
sj04	negative	28d	Neg_03	0.0374745	0	0	female
sj04	negative	28d	Neg_04	0.030416	0	0	female
sj04	negative	28d	Neg_05	-0.0146093	0	0	female
sj04	negative	28d	Neg_06	-0.0537088	1	0	female
sj04	negative	28d	Neg_07	0.0418647	0	0	female
sj04	negative	28d	Neg_08	-0.0631709	0	0	female
sj04	negative	28d	Neg_09	0.101051	0	0	female
sj04	negative	28d	Neg_10	0.0529779	0		female
sj04	negative	28d	Neg_11	-0.00358598	0	0	female
sj04	negative	28d	Neg_12	-0.163945	0	0	female
sj04	negative	28d	Neg_13	0.0783004	0	0	female
sj04	negative	28d	Neg_14	0.0728197	1	0	female
sj04	negative	28d	Neg_15	0.0538619	0	0	female
sj04	negative	28d	Neg_16	-0.0809873	1	0	female
sj04	negative	28d	Neg_17	0.0317802	1	0	female
sj04	negative	28d	Neg_18	-0.0789619	0	0	female
sj04	negative	28d	Neg_19	0.0120246	0	0	female
sj04	negative	28d	Neg_20	0.0689024	0	0	female
sj04	negative	28d	Neg_21	0.0298459	1	0	female
sj04	negative	28d	Neg_22	0.0822963	0	0	female
sj04	negative	28d	Neg_23	0.0197906	0	0	female
sj04	negative	28d	Neg_24	-0.0770576	0	0	female
sj04	negative	28d	Neg_25	0.142974	0	0	female
sj04	negative	28d	Neg_26	-0.0368464	0	0	female
sj04	negative	28d	Neg_27	-0.0167493	0	0	female
sj04	negative	28d	Neg_28	-0.043504	1	0	female
sj04	negative	28d	Neg_29	-0.0120069	1	0	female
sj04	negative	28d	Neg_30	0.0659647	0	0	female
sj04	neutral	28d	Neu_01	0.0498197	0	0	female
sj04	neutral	28d	Neu_02	-0.06824	0	0	female
sj04	neutral	28d	Neu_03	0.0508435	0	0	female
sj04	neutral	28d	Neu_04	-0.0142223	0	0	female
sj04	neutral	28d	Neu_05	-0.0299448	0	0	female
sj04	neutral	28d	Neu_06	0.0392448	0	0	female
sj04	neutral	28d	Neu_07	0.0676628	0	0	female
sj04	neutral	28d	Neu_08	-0.00256389	0	0	female
sj04	neutral	28d	Neu_09	-0.0304125	0	0	female
sj04	neutral	28d	Neu_10	-0.0057392	0	0	female
sj04	neutral	28d	Neu_11	0.037959	0	0	female
sj04	neutral	28d	Neu_12	0.0907983	0	0	female
sj04	neutral	28d	Neu_13	-0.0228626	0	0	female
sj04	neutral	28d	Neu_14	0.0365812	0	0	female
sj04	neutral	28d	Neu_15	-0.00833106	0	0	female
sj04	neutral	28d	Neu_16	0.00317598	0	0	female
sj04	neutral	28d	Neu_17	-0.0132508	0	0	female
sj04	neutral	28d	Neu_18	0.0241588	0	0	female
sj04	neutral	28d	Neu_19	0.0543967	0	1	female
sj04	neutral	28d	Neu_20	-0.0225186	0	1	female
sj04	neutral	28d	Neu_21	-0.0391794	0	0	female
sj04	neutral	28d	Neu_22	0.0293426	0	0	female
sj04	neutral	28d	Neu_23	0.0499879	1	0	female
sj04	neutral	28d	Neu_24	0.00319051	0	0	female
sj04	neutral	28d	Neu_25	-0.0164475	1	0	female
sj04	neutral	28d	Neu_26	0.00707246	0	0	female
sj04	neutral	28d	Neu_27	-0.0717135	1	1	female
sj04	neutral	28d	Neu_28	-0.0798316	0	0	female
sj04	neutral	28d	Neu_29	0.0685156	0	0	female
sj04	neutral	28d	Neu_30	0.0571389	0	0	female
sj05	negative	1d	Neg_01	0.0749664	0	0	female
sj05	negative	1d	Neg_02	-0.00935517	0	0	female
sj05	negative	1d	Neg_03	0.0132854	0	0	female
sj05	negative	1d	Neg_04	-0.0465471	0	0	female
sj05	negative	1d	Neg_05	-0.0779631	0	0	female
sj05	negative	1d	Neg_06	-0.0216476	0	0	female
sj05	negative	1d	Neg_07	-0.0353783	0	0	female
sj05	negative	1d	Neg_08	-0.0838518	1	0	female
sj05	negative	1d	Neg_09	-0.012481	0	0	female
sj05	negative	1d	Neg_10	0.01305	0	0	female
sj05	negative	1d	Neg_11	0.0125563	0	0	female
sj05	negative	1d	Neg_12	-0.0268466	1	0	female
sj05	negative	1d	Neg_13	-0.0880463	0	0	female
sj05	negative	1d	Neg_14	0.0237464	0	0	female
sj05	negative	1d	Neg_15	-0.0343283	0	0	female
sj05	negative	1d	Neg_16	0.0411299	0	0	female
sj05	negative	1d	Neg_17	-0.0056515	0	0	female
sj05	negative	1d	Neg_18	0.0305923	0	1	female
sj05	negative	1d	Neg_19	0.13121	0	1	female
sj05	negative	1d	Neg_20	0.0125214	0	0	female
sj05	negative	1d	Neg_21	-0.108481	0	0	female
sj05	negative	1d	Neg_22	-0.0417928	0	0	female
sj05	negative	1d	Neg_23	-0.0339847	0	1	female
sj05	negative	1d	Neg_24	-0.083054	0	1	female
sj05	negative	1d	Neg_25	0.0273422	0	0	female
sj05	negative	1d	Neg_26	-0.00718668	0	0	female
sj05	negative	1d	Neg_27	-0.0730509	0	1	female
sj05	negative	1d	Neg_28	-0.039445	0	0	female
sj05	negative	1d	Neg_29	-0.0551475	0	0	female
sj05	negative	1d	Neg_30	0.093907	0	0	female
sj05	neutral	1d	Neu_01	0.00726412	0	0	female
sj05	neutral	1d	Neu_02	0.0922234	0	0	female
sj05	neutral	1d	Neu_03	0.00275734	1	0	female
sj05	neutral	1d	Neu_04	0.112888	0	0	female
sj05	neutral	1d	Neu_05	-0.0397619	0	1	female
sj05	neutral	1d	Neu_06	-0.0105423	0	0	female
sj05	neutral	1d	Neu_07	0.0680799	0	0	female
sj05	neutral	1d	Neu_08	0.148099	0	0	female
sj05	neutral	1d	Neu_09	-0.0109768	1	0	female
sj05	neutral	1d	Neu_10	-0.0541382	0	0	female
sj05	neutral	1d	Neu_11	0.0553307	0	0	female
sj05	neutral	1d	Neu_12	-0.039471	0	0	female
sj05	neutral	1d	Neu_13	0.0433268	0	0	female
sj05	neutral	1d	Neu_14	0.0792722	0	0	female
sj05	neutral	1d	Neu_15	0.0330974	1	0	female
sj05	neutral	1d	Neu_16	-0.00402039	0	1	female
sj05	neutral	1d	Neu_17	-0.0467396	0	0	female
sj05	neutral	1d	Neu_18	-0.0705378	0	0	female
sj05	neutral	1d	Neu_19	0.00811006	0	0	female
sj05	neutral	1d	Neu_20	0.0775461	0	0	female
sj05	neutral	1d	Neu_21	-0.108941	0	0	female
sj05	neutral	1d	Neu_22	-0.0626293	0	0	female
sj05	neutral	1d	Neu_23	0.118478	0	0	female
sj05	neutral	1d	Neu_24	-0.0351943	0	0	female
sj05	neutral	1d	Neu_25	-0.0437192	0	0	female
sj05	neutral	1d	Neu_26	-0.0129878	0	0	female
sj05	neutral	1d	Neu_27	0.0864523	0	0	female
sj05	neutral	1d	Neu_28	-0.108192	0	1	female
sj05	neutral	1d	Neu_29	0.0159158	0	0	female
sj05	neutral	1d	Neu_30	-0.103818	0	0	female
sj06	negative	1d	Neg_01	0.0494208	0	0	female
sj06	negative	1d	Neg_02	0.0222394	0	0	female
sj06	negative	1d	Neg_03	0.0170415	0	0	female
sj06	negative	1d	Neg_04	-0.0410779	0	0	female
sj06	negative	1d	Neg_05	0.0685867	0	0	female
sj06	negative	1d	Neg_06	-0.00163484	0	0	female
sj06	negative	1d	Neg_07	0.0360238	0	0	female
sj06	negative	1d	Neg_08	0.00523436	0	0	female
sj06	negative	1d	Neg_09	0.0690416	0	0	female
sj06	negative	1d	Neg_10	-0.05892	0	0	female
sj06	negative	1d	Neg_11	-0.0325422	0	0	female
sj06	negative	1d	Neg_12	-0.0184473	0	0	female
sj06	negative	1d	Neg_13	-0.026165	0	0	female
sj06	negative	1d	Neg_14	0.0791468	0	0	female
sj06	negative	1d	Neg_15	0.0710118	0	0	female
sj06	negative	1d	Neg_16	0.0289533	0	0	female
sj06	negative	1d	Neg_17	0.00629608	0	0	female
sj06	negative	1d	Neg_18	-0.0138364	0	0	female
sj06	negative	1d	Neg_19	-0.0448812	0	0	female
sj06	negative	1d	Neg_20	0.0119428	0	0	female
sj06	negative	1d	Neg_21	0.00144748	0	0	female
sj06	negative	1d	Neg_22	0.112764	0	0	female
sj06	negative	1d	Neg_23	0.0323134	0	0	female
sj06	negative	1d	Neg_24	0.00428497	0	0	female
sj06	negative	1d	Neg_25	0.0709597	0	0	female
sj06	negative	1d	Neg_26	0.00154889	0	0	female
sj06	negative	1d	Neg_27	-0.0824213	0	0	female
sj06	negative	1d	Neg_28	-0.0229608	0	0	female
sj06	negative	1d	Neg_29	0.101985	0	0	female
sj06	negative	1d	Neg_30	0.0036773	0	0	female
sj06	neutral	1d	Neu_01	0.0393682	0	0	female
sj06	neutral	1d	Neu_02	-0.0342446	0	0	female
sj06	neutral	1d	Neu_03	-0.0648805	0	0	female
sj06	neutral	1d	Neu_04	0.00940487	0	0	female
sj06	neutral	1d	Neu_05	0.0427366	0	0	female
sj06	neutral	1d	Neu_06	0.0359712	0	0	female
sj06	neutral	1d	Neu_07	0.0520913	0	0	female
sj06	neutral	1d	Neu_08	0.0501271	0	0	female
sj06	neutral	1d	Neu_09	-0.03736	0	0	female
sj06	neutral	1d	Neu_10	0.00890589	0	0	female
sj06	neutral	1d	Neu_11	0.0131723	0	0	female
sj06	neutral	1d	Neu_12	0.0287404	0	0	female
sj06	neutral	1d	Neu_13	-0.0357263	0	0	female
sj06	neutral	1d	Neu_14	-0.0294706	0	0	female
sj06	neutral	1d	Neu_15	-0.00380289	0	0	female
sj06	neutral	1d	Neu_16	-0.0112995	0	0	female
sj06	neutral	1d	Neu_17	-0.0379922	0	0	female
sj06	neutral	1d	Neu_18	0.0653068	0	0	female
sj06	neutral	1d	Neu_19	-0.0196588	0	0	female
sj06	neutral	1d	Neu_20	0.0911841	0	0	female
sj06	neutral	1d	Neu_21	-0.0356818	0	0	female
sj06	neutral	1d	Neu_22	-0.0377854	0	0	female
sj06	neutral	1d	Neu_23	0.0354874	0	0	female
sj06	neutral	1d	Neu_24	0.0439229	0	0	female
sj06	neutral	1d	Neu_25	0.0786891	0	0	female
sj06	neutral	1d	Neu_26	-0.0131316	0	0	female
sj06	neutral	1d	Neu_27	0.0540624	0	0	female
sj06	neutral	1d	Neu_28	0.0299647	0	0	female
sj06	neutral	1d	Neu_29	-0.0329932	0	0	female
sj06	neutral	1d	Neu_30	0.0120702	0	0	female
sj07	negative	28d	Neg_01	-0.0423996	0	0	female
sj07	negative	28d	Neg_02	-0.0267893	0	0	female
sj07	negative	28d	Neg_03	0.0351569	0	0	female
sj07	negative	28d	Neg_04	0.0646025	0	0	female
sj07	negative	28d	Neg_05	-0.0351797	0	0	female
sj07	negative	28d	Neg_06	-0.062924	1	0	female
sj07	negative	28d	Neg_07	0.0776311	0	0	female
sj07	negative	28d	Neg_08	-0.110363	0	0	female
sj07	negative	28d	Neg_09	0.00734489	0	0	female
sj07	negative	28d	Neg_10	-0.0171723	0	0	female
sj07	negative	28d	Neg_11	0.0868063	0	0	female
sj07	negative	28d	Neg_12	0.0251575	0	0	female
sj07	negative	28d	Neg_13	-0.0103297	0		female
sj07	negative	28d	Neg_14	0.0997036	0	0	female
sj07	negative	28d	Neg_15	-0.0438483	0	0	female
sj07	negative	28d	Neg_16	-0.0661026	0	0	female
sj07	negative	28d	Neg_17	-0.0217712	0	0	female
sj07	negative	28d	Neg_18	0.00507199	0	0	female
sj07	negative	28d	Neg_19	0.0279356	0	0	female
sj07	negative	28d	Neg_20	0.0886806	0	0	female
sj07	negative	28d	Neg_21	-0.0350606	0	0	female
sj07	negative	28d	Neg_22	0.02532	0	0	female
sj07	negative	28d	Neg_23	0.0628874	0	0	female
sj07	negative	28d	Neg_24	-0.0318435	0	0	female
sj07	negative	28d	Neg_25	0.0670805	0	0	female
sj07	negative	28d	Neg_26	-0.0809309	0	0	female
sj07	negative	28d	Neg_27	-0.00278176	0	0	female
sj07	negative	28d	Neg_28	-0.0295094	0	0	female
sj07	negative	28d	Neg_29	-0.0517149	0	0	female
sj07	negative	28d	Neg_30	-0.0678663	0	0	female
sj07	neutral	28d	Neu_01	-0.0523781	0	0	female
sj07	neutral	28d	Neu_02	0.0718824	0	0	female
sj07	neutral	28d	Neu_03	0.0294414	0	0	female
sj07	neutral	28d	Neu_04	0.0394352	0	0	female
sj07	neutral	28d	Neu_05	0.144293	0	0	female
sj07	neutral	28d	Neu_06	-0.0300461	0	0	female
sj07	neutral	28d	Neu_07	0.00576516	0	0	female
sj07	neutral	28d	Neu_08	0.0341897	0	0	female
sj07	neutral	28d	Neu_09	-0.032585	0	0	female
sj07	neutral	28d	Neu_10	-0.0596023	0	0	female
sj07	neutral	28d	Neu_11	-0.103723	0	0	female
sj07	neutral	28d	Neu_12	0.00990571	0	0	female
sj07	neutral	28d	Neu_13	0.0355851	0	0	female
sj07	neutral	28d	Neu_14	-0.0146073	0	0	female
sj07	neutral	28d	Neu_15	-0.041632	0	0	female
sj07	neutral	28d	Neu_16	0.106962	0	0	female
sj07	neutral	28d	Neu_17	0.0176636	0	0	female
sj07	neutral	28d	Neu_18	-0.0638232	0	0	female
sj07	neutral	28d	Neu_19	0.0233874	0	0	female
sj07	neutral	28d	Neu_20	-0.0632428	0	0	female
sj07	neutral	28d	Neu_21	-0.109612	0	0	female
sj07	neutral	28d	Neu_22	0.0357506	0	0	female
sj07	neutral	28d	Neu_23	0.0523166	0	0	female
sj07	neutral	28d	Neu_24	0.103817	0	0	female
sj07	neutral	28d	Neu_25	-0.0315388	0	0	female
sj07	neutral	28d	Neu_26	0.144358	0	0	female
sj07	neutral	28d	Neu_27	-0.00277208	0	0	female
sj07	neutral	28d	Neu_28	0.0287604	0	0	female
sj07	neutral	28d	Neu_29	-0.0367631	0	0	female
sj07	neutral	28d	Neu_30	-0.0136753	0	0	female
sj08	negative	28d	Neg_01	-0.0298926	0	0	female
sj08	negative	28d	Neg_02	0.0823929	0	0	female
sj08	negative	28d	Neg_03	0.0680411	0	0	female
sj08	negative	28d	Neg_04	0.045714	0	0	female
sj08	negative	28d	Neg_05	0.0592854	0	0	female
sj08	negative	28d	Neg_06	0.00100914	0	0	female
sj08	negative	28d	Neg_07	0.0301012	0	0	female
sj08	negative	28d	Neg_08	0.0510866	0	0	female
sj08	negative	28d	Neg_09	0.0752912	0	0	female
sj08	negative	28d	Neg_10	0.0299258	0	0	female
sj08	negative	28d	Neg_11	0.0237899	0	0	female
sj08	negative	28d	Neg_12	0.0962727	0	0	female
sj08	negative	28d	Neg_13	0.0905073	0	0	female
sj08	negative	28d	Neg_14	0.0547635	0	0	female
sj08	negative	28d	Neg_15	0.0890922	0	0	female
sj08	negative	28d	Neg_16	0.106346	0	0	female
sj08	negative	28d	Neg_17	0.0689924	0	0	female
sj08	negative	28d	Neg_18	0.0632442	0	0	female
sj08	negative	28d	Neg_19	0.0751517	0	0	female
sj08	negative	28d	Neg_20	-0.0200153	1	0	female
sj08	negative	28d	Neg_21	0.0563147	0	0	female
sj08	negative	28d	Neg_22	-0.0406705	0	0	female
sj08	negative	28d	Neg_23	0.0332044	0	0	female
sj08	negative	28d	Neg_24	0.0656789	0	0	female
sj08	negative	28d	Neg_25	0.0245758	0	0	female
sj08	negative	28d	Neg_26	0.039917	1	0	female
sj08	negative	28d	Neg_27	-0.00220237	0	0	female
sj08	negative	28d	Neg_28	-0.0814583	0	0	female
sj08	negative	28d	Neg_29	0.0271962	0	0	female
sj08	negative	28d	Neg_30	0.0953421	0	0	female
sj08	neutral	28d	Neu_01	0.112041	0	0	female
sj08	neutral	28d	Neu_02	0.0451433	0	0	female
sj08	neutral	28d	Neu_03	0.0769694	0	0	female
sj08	neutral	28d	Neu_04	0.0712233	0	0	female
sj08	neutral	28d	Neu_05	0.104649	0	0	female
sj08	neutral	28d	Neu_06	0.0249757	0	0	female
sj08	neutral	28d	Neu_07	0.0405944	0	0	female
sj08	neutral	28d	Neu_08	-0.0212568	0	0	female
sj08	neutral	28d	Neu_09	-0.00659759	0	0	female
sj08	neutral	28d	Neu_10	0.0956603	0	0	female
sj08	neutral	28d	Neu_11	0.0838874	0	0	female
sj08	neutral	28d	Neu_12	0.0138412	0	0	female
sj08	neutral	28d	Neu_13	0.0786672	0	0	female
sj08	neutral	28d	Neu_14	0.0154826	0	0	female
sj08	neutral	28d	Neu_15	-0.0305279	0	0	female
sj08	neutral	28d	Neu_16	0.0395313	0	0	female
sj08	neutral	28d	Neu_17	0.165242	0	0	female
sj08	neutral	28d	Neu_18	-0.0646749	0	0	female
sj08	neutral	28d	Neu_19	0.0189476	0	0	female
sj08	neutral	28d	Neu_20	0.0375475	0	0	female
sj08	neutral	28d	Neu_21	-0.0142556	0	0	female
sj08	neutral	28d	Neu_22	0.0964391	0	0	female
sj08	neutral	28d	Neu_23	-0.0262514	0	0	female
sj08	neutral	28d	Neu_24	0.02966	0	0	female
sj08	neutral	28d	Neu_25	0.0380061	0	0	female
sj08	neutral	28d	Neu_26	-0.0192347	0	0	female
sj08	neutral	28d	Neu_27	0.0563945	0	0	female
sj08	neutral	28d	Neu_28	0.025669	0	0	female
sj08	neutral	28d	Neu_29	-0.0211773	0	0	female
sj08	neutral	28d	Neu_30	0.0480782	0	0	female
sj09	negative	1d	Neg_01	-0.00866349	0	0	female
sj09	negative	1d	Neg_02	-0.0865682	0	0	female
sj09	negative	1d	Neg_03	0.0462164	0	0	female
sj09	negative	1d	Neg_04	-0.021137	0	0	female
sj09	negative	1d	Neg_05	-0.0510817	0	0	female
sj09	negative	1d	Neg_06	0.0690426	0	0	female
sj09	negative	1d	Neg_07	-0.0518768	0	0	female
sj09	negative	1d	Neg_08	0.0651252	0	0	female
sj09	negative	1d	Neg_09	0.050515	0	0	female
sj09	negative	1d	Neg_10	-0.0731051	0	0	female
sj09	negative	1d	Neg_11	0.0316057	0	0	female
sj09	negative	1d	Neg_12	0.0377283	0	0	female
sj09	negative	1d	Neg_13	-0.0888788	0	0	female
sj09	negative	1d	Neg_14	0.073872	1	0	female
sj09	negative	1d	Neg_15	0.0166786	0	0	female
sj09	negative	1d	Neg_16	0.00387504	0	0	female
sj09	negative	1d	Neg_17	0.00844809	0	0	female
sj09	negative	1d	Neg_18	0.0554801	0	0	female
sj09	negative	1d	Neg_19	0.0586355	0	0	female
sj09	negative	1d	Neg_20	0.0185033	0	0	female
sj09	negative	1d	Neg_21	0.0125552	0	0	female
sj09	negative	1d	Neg_22	0.0917468	0	0	female
sj09	negative	1d	Neg_23	-0.0339612	0	0	female
sj09	negative	1d	Neg_24	-0.051913	0	0	female
sj09	negative	1d	Neg_25	-0.0158716	0	0	female
sj09	negative	1d	Neg_26	0.0813522	1	0	female
sj09	negative	1d	Neg_27	0.0135053	0	0	female
sj09	negative	1d	Neg_28	-0.0205371	0	0	female
sj09	negative	1d	Neg_29	-0.00854152	0	0	female
sj09	negative	1d	Neg_30	-0.0239299	0	0	female
sj09	neutral	1d	Neu_01	0.00458925	0	1	female
sj09	neutral	1d	Neu_02	0.0481571	0	0	female
sj09	neutral	1d	Neu_03	0.0537891	1	0	female
sj09	neutral	1d	Neu_04	0.0723106	0	0	female
sj09	neutral	1d	Neu_05	-0.0596768	0	0	female
sj09	neutral	1d	Neu_06	0.00428772	0	0	female
sj09	neutral	1d	Neu_07	0.018883	0	0	female
sj09	neutral	1d	Neu_08	-0.0248696	0	0	female
sj09	neutral	1d	Neu_09	0.0312253	0	0	female
sj09	neutral	1d	Neu_10	-0.0139993	0	0	female
sj09	neutral	1d	Neu_11	-0.0012605	0	0	female
sj09	neutral	1d	Neu_12	-0.0301162	0	0	female
sj09	neutral	1d	Neu_13	0.00482242	0	0	female
sj09	neutral	1d	Neu_14	0.0137391	0	0	female
sj09	neutral	1d	Neu_15	-0.0563128	0	0	female
sj09	neutral	1d	Neu_16	-0.0988934	0	0	female
sj09	neutral	1d	Neu_17	-0.0246356	0	0	female
sj09	neutral	1d	Neu_18	-0.00760803	0	0	female
sj09	neutral	1d	Neu_19	0.0782746	0	0	female
sj09	neutral	1d	Neu_20	-0.0992064	0	1	female
sj09	neutral	1d	Neu_21	-0.0550531	0	0	female
sj09	neutral	1d	Neu_22	-0.0224587	0	0	female
sj09	neutral	1d	Neu_23	-0.00734103	0	0	female
sj09	neutral	1d	Neu_24	0.00343056	0	0	female
sj09	neutral	1d	Neu_25	-0.00511684	0	0	female
sj09	neutral	1d	Neu_26	-0.0365297	0	0	female
sj09	neutral	1d	Neu_27	0.0759947	0	0	female
sj09	neutral	1d	Neu_28	0.114447	0	0	female
sj09	neutral	1d	Neu_29	0.0317178	0	0	female
sj09	neutral	1d	Neu_30	-0.0389275	0	0	female
sj10	negative	1d	Neg_01	0.0541504	0	0	female
sj10	negative	1d	Neg_02	-0.0223314	0	0	female
sj10	negative	1d	Neg_03	0.016813	0	0	female
sj10	negative	1d	Neg_04	-0.00959189	0	0	female
sj10	negative	1d	Neg_05	-0.00322745	0	0	female
sj10	negative	1d	Neg_06	-0.0209846	1	0	female
sj10	negative	1d	Neg_07	0.0334672	0	0	female
sj10	negative	1d	Neg_08	-0.00546073	0	0	female
sj10	negative	1d	Neg_09	0.00588965	0	0	female
sj10	negative	1d	Neg_10	0.0751718	0	0	female
sj10	negative	1d	Neg_11	0.0101983	1	0	female
sj10	negative	1d	Neg_12	-0.064941	0	0	female
sj10	negative	1d	Neg_13	0.0419219	0	0	female
sj10	negative	1d	Neg_14	0.0399773	0	0	female
sj10	negative	1d	Neg_15	0.0405717	0	0	female
sj10	negative	1d	Neg_16	0.0241568	0	0	female
sj10	negative	1d	Neg_17	0.043655	0	0	female
sj10	negative	1d	Neg_18	-0.0949887	0	0	female
sj10	negative	1d	Neg_19	-0.0248811	0	0	female
sj10	negative	1d	Neg_20	0.0381145	0	0	female
sj10	negative	1d	Neg_21	-0.0043202	0	0	female
sj10	negative	1d	Neg_22	0.123147	1	0	female
sj10	negative	1d	Neg_23	0.0665777	0	0	female
sj10	negative	1d	Neg_24	0.0760139	1	0	female
sj10	negative	1d	Neg_25	0.010212	0	0	female
sj10	negative	1d	Neg_26	-0.00310468	1	0	female
sj10	negative	1d	Neg_27	-0.0382993	0	0	female
sj10	negative	1d	Neg_28	0.0943773	1	0	female
sj10	negative	1d	Neg_29	-0.0148236	0	0	female
sj10	negative	1d	Neg_30	0.0328558	1	0	female
sj10	neutral	1d	Neu_01	0.00300165	0	0	female
sj10	neutral	1d	Neu_02	-0.0310716	0	0	female
sj10	neutral	1d	Neu_03	-0.0615896	0	0	female
sj10	neutral	1d	Neu_04	0.0408932	0	0	female
sj10	neutral	1d	Neu_05	-0.0166904	0	0	female
sj10	neutral	1d	Neu_06	0.0604035	0	0	female
sj10	neutral	1d	Neu_07	0.0114131	0	0	female
sj10	neutral	1d	Neu_08	0.0765359	0	0	female
sj10	neutral	1d	Neu_09	-0.0134572	0	0	female
sj10	neutral	1d	Neu_10	0.0225214	0	0	female
sj10	neutral	1d	Neu_11	0.109426	0	0	female
sj10	neutral	1d	Neu_12	0.00621548	0	0	female
sj10	neutral	1d	Neu_13	0.0361749	0	0	female
sj10	neutral	1d	Neu_14	-0.00289549	0	0	female
sj10	neutral	1d	Neu_15	0.0107467	0	0	female
sj10	neutral	1d	Neu_16	0.0423561	0	0	female
sj10	neutral	1d	Neu_17	0.0208082	0	0	female
sj10	neutral	1d	Neu_18	0.00250804	0	0	female
sj10	neutral	1d	Neu_19	-0.0396636	0	1	female
sj10	neutral	1d	Neu_20	-0.0392166	0	0	female
sj10	neutral	1d	Neu_21	0.00335801	0	0	female
sj10	neutral	1d	Neu_22	-0.0624139	0	0	female
sj10	neutral	1d	Neu_23	-0.0446872	0	0	female
sj10	neutral	1d	Neu_24	-0.0113134	0	0	female
sj10	neutral	1d	Neu_25	0.0686078	0	0	female
sj10	neutral	1d	Neu_26	0.0594218	1	0	female
sj10	neutral	1d	Neu_27	0.0151707	1	1	female
sj10	neutral	1d	Neu_28	0.0662494	1	0	female
sj10	neutral	1d	Neu_29	-0.0406015	0	0	female
sj10	neutral	1d	Neu_30	0.00418364	0	0	female
sj11	negative	28d	Neg_01	-0.123377	0	0	female
sj11	negative	28d	Neg_02	-0.0122028	0	0	female
sj11	negative	28d	Neg_03	0.00264769	0	0	female
sj11	negative	28d	Neg_04	-0.0362867	0	0	female
sj11	negative	28d	Neg_05	-0.0187732	0	0	female
sj11	negative	28d	Neg_06	0.0113269	0	0	female
sj11	negative	28d	Neg_07	0.0162106	0	0	female
sj11	negative	28d	Neg_08	0.0185596	0	0	female
sj11	negative	28d	Neg_09	-0.0339222		0	female
sj11	negative	28d	Neg_10	0.0204906	0	0	female
sj11	negative	28d	Neg_11	0.0201279	0	0	female
sj11	negative	28d	Neg_12	-0.0204168	0	0	female
sj11	negative	28d	Neg_13	-0.069956		0	female
sj11	negative	28d	Neg_14	0.0366086	1	0	female
sj11	negative	28d	Neg_15	-0.0475531	0	0	female
sj11	negative	28d	Neg_16	0.0743826	0	1	female
sj11	negative	28d	Neg_17	0.00453008	1	0	female
sj11	negative	28d	Neg_18	0.0628808	0	0	female
sj11	negative	28d	Neg_19	-0.0650731	0	0	female
sj11	negative	28d	Neg_20	-0.0116838	0	0	female
sj11	negative	28d	Neg_21	-0.0279327	0	0	female
sj11	negative	28d	Neg_22	0.0174294	0	0	female
sj11	negative	28d	Neg_23	-0.0232634	0		female
sj11	negative	28d	Neg_24	0.00163612	0		female
sj11	negative	28d	Neg_25	0.0766367	0	0	female
sj11	negative	28d	Neg_26	0.136225	0	0	female
sj11	negative	28d	Neg_27	0.0221899	0	0	female
sj11	negative	28d	Neg_28	0.0284938	0	0	female
sj11	negative	28d	Neg_29	-0.010447	0	0	female
sj11	negative	28d	Neg_30	-0.0292243	1	0	female
sj11	neutral	28d	Neu_01	0.0642348	0	0	female
sj11	neutral	28d	Neu_02	0.00936854	0	0	female
sj11	neutral	28d	Neu_03	-0.0267766	0	0	female
sj11	neutral	28d	Neu_04	0.000731851	0	0	female
sj11	neutral	28d	Neu_05	0.0815823	0	0	female
sj11	neutral	28d	Neu_06	-0.00858786	0	0	female
sj11	neutral	28d	Neu_07	-0.015644	0	0	female
sj11	neutral	28d	Neu_08	-0.0133184	0	0	female
sj11	neutral	28d	Neu_09	0.0601354	0	0	female
sj11	neutral	28d	Neu_10	-0.0317678	0	0	female
sj11	neutral	28d	Neu_11	0.0456807		0	female
sj11	neutral	28d	Neu_12	0.0568837	0	0	female
sj11	neutral	28d	Neu_13	0.0294361	0	1	female
sj11	neutral	28d	Neu_14	0.0426427	0	0	female
sj11	neutral	28d	Neu_15	0.0211897	0	0	female
sj11	neutral	28d	Neu_16	0.026555	0	0	female
sj11	neutral	28d	Neu_17	-0.0461784	0	1	female
sj11	neutral	28d	Neu_18	-0.0173858	0	1	female
sj11	neutral	28d	Neu_19	0.00384188	0	1	female
sj11	neutral	28d	Neu_20	-0.0209604	0	0	female
sj11	neutral	28d	Neu_21	-0.0403773	0	0	female
sj11	neutral	28d	Neu_22	0.0325354	0	0	female
sj11	neutral	28d	Neu_23	-0.116534	0	1	female
sj11	neutral	28d	Neu_24	0.0698975	0	0	female
sj11	neutral	28d	Neu_25	0.0315019	0	0	female
sj11	neutral	28d	Neu_26	-0.0130865	0	0	female
sj11	neutral	28d	Neu_27	-0.00927592	0	0	female
sj11	neutral	28d	Neu_28	0.0364479	0	0	female
sj11	neutral	28d	Neu_29	0.00474669	0	0	female
sj11	neutral	28d	Neu_30	0.0544596	0	0	female
sj12	negative	28d	Neg_01	-0.00117932	0	0	female
sj12	negative	28d	Neg_02	0.0640711	0	0	female
sj12	negative	28d	Neg_03	-0.00437502	0	0	female
sj12	negative	28d	Neg_04	0.0481287	1	0	female
sj12	negative	28d	Neg_05	-0.0410432	0	0	female
sj12	negative	28d	Neg_06	-0.0187595	1	1	female
sj12	negative	28d	Neg_07	0.0954107	0	0	female
sj12	negative	28d	Neg_08	-0.0462938	0	0	female
sj12	negative	28d	Neg_09	-0.0157281	0	0	female
sj12	negative	28d	Neg_10	-0.0323048	0	0	female
sj12	negative	28d	Neg_11	0.0907468	1	0	female
sj12	negative	28d	Neg_12	0.0633368	0	0	female
sj12	negative	28d	Neg_13	-0.00502762	0	0	female
sj12	negative	28d	Neg_14	-0.125173	0	0	female
sj12	negative	28d	Neg_15	-0.0130379	0	0	female
sj12	negative	28d	Neg_16	-0.0550598	0	0	female
sj12	negative	28d	Neg_17	0.0290574	0	0	female
sj12	negative	28d	Neg_18	-0.123332	0	0	female
sj12	negative	28d	Neg_19	-0.0835506	0	0	female
sj12	negative	28d	Neg_20	0.0677894	0	0	female
sj12	negative	28d	Neg_21	0.0182688	0	0	female
sj12	negative	28d	Neg_22	-0.0038074	0	0	female
sj12	negative	28d	Neg_23	-0.0421949	0	0	female
sj12	negative	28d	Neg_24	0.00970924	0	0	female
sj12	negative	28d	Neg_25	-0.0124182	0	0	female
sj12	negative	28d	Neg_26	0.0147172	0	0	female
sj12	negative	28d	Neg_27	-0.0407098	0	0	female
sj12	negative	28d	Neg_28	0.0226962	0	0	female
sj12	negative	28d	Neg_29	0.0385556	0	0	female
sj12	negative	28d	Neg_30	0.0215222	0	0	female
sj12	neutral	28d	Neu_01	-0.0292828	0	0	female
sj12	neutral	28d	Neu_02	-0.0751098	0	0	female
sj12	neutral	28d	Neu_03	0.124371	1	0	female
sj12	neutral	28d	Neu_04	-0.0419295	1	0	female
sj12	neutral	28d	Neu_05	-0.0249176	0	0	female
sj12	neutral	28d	Neu_06	-0.0395933	0	0	female
sj12	neutral	28d	Neu_07	0.0422105	0	0	female
sj12	neutral	28d	Neu_08	0.0141074	0	0	female
sj12	neutral	28d	Neu_09	0.0530413	0	0	female
sj12	neutral	28d	Neu_10	0.0401605	0	0	female
sj12	neutral	28d	Neu_11	-0.00565711	0	0	female
sj12	neutral	28d	Neu_12	0.0171789	1	0	female
sj12	neutral	28d	Neu_13	-0.0272334	0	0	female
sj12	neutral	28d	Neu_14	-0.00882099	0	1	female
sj12	neutral	28d	Neu_15	-0.0436441	0	0	female
sj12	neutral	28d	Neu_16	0.0173552	0	0	female
sj12	neutral	28d	Neu_17	0.0722519	0	0	female
sj12	neutral	28d	Neu_18	-0.0167288	0	0	female
sj12	neutral	28d	Neu_19	-0.0978824	1	1	female
sj12	neutral	28d	Neu_20	0.024942	0	0	female
sj12	neutral	28d	Neu_21	-0.0930227	0	0	female
sj12	neutral	28d	Neu_22	0.0343298	0	0	female
sj12	neutral	28d	Neu_23	0.030358	1	0	female
sj12	neutral	28d	Neu_24	-0.0627315	0	0	female
sj12	neutral	28d	Neu_25	0.00100921	1	1	female
sj12	neutral	28d	Neu_26	-0.00426424	1	0	female
sj12	neutral	28d	Neu_27	-0.00962169	0	0	female
sj12	neutral	28d	Neu_28	0.0203458	0	0	female
sj12	neutral	28d	Neu_29	0.0103249	0	0	female
sj12	neutral	28d	Neu_30	0.0464817	0	0	female
sj13	negative	1d	Neg_01	0.0292173	0	0	female
sj13	negative	1d	Neg_02	-0.00305013	0	0	female
sj13	negative	1d	Neg_03	0.0476377	0	0	female
sj13	negative	1d	Neg_04	-0.0130451	0	0	female
sj13	negative	1d	Neg_05	0.0591744	0	0	female
sj13	negative	1d	Neg_06	0.0559626	0	0	female
sj13	negative	1d	Neg_07	0.0246832	0	0	female
sj13	negative	1d	Neg_08	0.00599068	0	0	female
sj13	negative	1d	Neg_09	0.0668533	0	0	female
sj13	negative	1d	Neg_10	0.0637347	0	0	female
sj13	negative	1d	Neg_11	-0.00321513	0	0	female
sj13	negative	1d	Neg_12	0.0189618	0	0	female
sj13	negative	1d	Neg_13	-0.0534425	0	0	female
sj13	negative	1d	Neg_14	0.0176553	0	0	female
sj13	negative	1d	Neg_15	0.0235432	0	0	female
sj13	negative	1d	Neg_16	-0.0833181	0	0	female
sj13	negative	1d	Neg_17	-0.00329768	0	0	female
sj13	negative	1d	Neg_18	0.0509062	0	0	female
sj13	negative	1d	Neg_19	0.00710502	0	0	female
sj13	negative	1d	Neg_20	0.0313508	0	0	female
sj13	negative	1d	Neg_21	0.0805182	0	0	female
sj13	negative	1d	Neg_22	-0.0156957	0	0	female
sj13	negative	1d	Neg_23	0.0530158	0	0	female
sj13	negative	1d	Neg_24	-0.0556806	0	0	female
sj13	negative	1d	Neg_25	-0.0891451	0	0	female
sj13	negative	1d	Neg_26	-0.00100874	0	0	female
sj13	negative	1d	Neg_27	-0.0499095	0	0	female
sj13	negative	1d	Neg_28	-0.0880803	0	0	female
sj13	negative	1d	Neg_29	0.0522242	0	0	female
sj13	negative	1d	Neg_30	-0.0163218	0	0	female
sj13	neutral	1d	Neu_01	0.047082	0	0	female
sj13	neutral	1d	Neu_02	-0.038367	0	0	female
sj13	neutral	1d	Neu_03	0.0359937	0	0	female
sj13	neutral	1d	Neu_04	0.0203953	0	0	female
sj13	neutral	1d	Neu_05	0.0465383	0	0	female
sj13	neutral	1d	Neu_06	-0.0307042	0	0	female
sj13	neutral	1d	Neu_07	-0.03378	0	0	female
sj13	neutral	1d	Neu_08	0.0477404	0	0	female
sj13	neutral	1d	Neu_09	-0.0209791	0	1	female
sj13	neutral	1d	Neu_10	0.0571694	0	0	female
sj13	neutral	1d	Neu_11	-0.0390999	0	0	female
sj13	neutral	1d	Neu_12	-0.0081182	0	0	female
sj13	neutral	1d	Neu_13	0.0103473	0	0	female
sj13	neutral	1d	Neu_14	-0.0228464	0	0	female
sj13	neutral	1d	Neu_15	-0.0428903	0	0	female
sj13	neutral	1d	Neu_16	-0.0248113	0	0	female
sj13	neutral	1d	Neu_17	-0.0705208	0	0	female
sj13	neutral	1d	Neu_18	0.0189246	0	0	female
sj13	neutral	1d	Neu_19	0.0113858	0	0	female
sj13	neutral	1d	Neu_20	0.0287857	0	0	female
sj13	neutral	1d	Neu_21	-0.0299213	0	0	female
sj13	neutral	1d	Neu_22	0.030495	0	0	female
sj13	neutral	1d	Neu_23	0.0042712	0	0	female
sj13	neutral	1d	Neu_24	0.0429281	0	0	female
sj13	neutral	1d	Neu_25	-0.0443275	0	0	female
sj13	neutral	1d	Neu_26	-0.0566838	0	0	female
sj13	neutral	1d	Neu_27	-0.000959995	0	0	female
sj13	neutral	1d	Neu_28	-0.00730601	0	0	female
sj13	neutral	1d	Neu_29	0.112915	0	0	female
sj13	neutral	1d	Neu_30	0.0900922	0	0	female
sj14	negative	1d	Neg_01	0.00430427	0	0	female
sj14	negative	1d	Neg_02	-0.0285409	0	0	female
sj14	negative	1d	Neg_03	0.0323696	0	0	female
sj14	negative	1d	Neg_04	0.0440731	1	0	female
sj14	negative	1d	Neg_05	0.00327463	0	0	female
sj14	negative	1d	Neg_06	-0.00186459	1	0	female
sj14	negative	1d	Neg_07	0.0597791	0	0	female
sj14	negative	1d	Neg_08	-0.0030564	0	0	female
sj14	negative	1d	Neg_09	0.00481264	0	0	female
sj14	negative	1d	Neg_10	-0.0267547	0	0	female
sj14	negative	1d	Neg_11	-0.0646149	1	1	female
sj14	negative	1d	Neg_12	0.00581169	0	0	female
sj14	negative	1d	Neg_13	-0.0428482	0	0	female
sj14	negative	1d	Neg_14	0.0331721	0	0	female
sj14	negative	1d	Neg_15	0.0469666	0	0	female
sj14	negative	1d	Neg_16	-0.0389131	0	0	female
sj14	negative	1d	Neg_17	-0.0387198	0	0	female
sj14	negative	1d	Neg_18	-0.0417839	0	0	female
sj14	negative	1d	Neg_19	-0.00359158	0	0	female
sj14	negative	1d	Neg_20	-0.0473159	0	0	female
sj14	negative	1d	Neg_21	-0.0166358	0	0	female
sj14	negative	1d	Neg_22	0.0325118	0	0	female
sj14	negative	1d	Neg_23	0.0500559	0	0	female
sj14	negative	1d	Neg_24	0.0164682	0	0	female
sj14	negative	1d	Neg_25	-0.0773287	0	0	female
sj14	negative	1d	Neg_26	-0.00625868	0	0	female
sj14	negative	1d	Neg_27	-0.0335989	1	0	female
sj14	negative	1d	Neg_28	-0.00438215	0	0	female
sj14	negative	1d	Neg_29	0.0356277	0	0	female
sj14	negative	1d	Neg_30	-0.0440839	0	0	female
sj14	neutral	1d	Neu_01	0.0748263	0	0	female
sj14	neutral	1d	Neu_02	0.0756992	0	0	female
sj14	neutral	1d	Neu_03	-0.010113	0	0	female
sj14	neutral	1d	Neu_04	-0.0558092	0	0	female
sj14	neutral	1d	Neu_05	-0.0230932	0	0	female
sj14	neutral	1d	Neu_06	0.0555375	0	0	female
sj14	neutral	1d	Neu_07	0.0440332	0	0	female
sj14	neutral	1d	Neu_08	0.0225461	1	0	female
sj14	neutral	1d	Neu_09	-0.0763618	0	0	female
sj14	neutral	1d	Neu_10	0.00864026	0	0	female
sj14	neutral	1d	Neu_11	-0.0717443	0	0	female
sj14	neutral	1d	Neu_12	0.088505	0	0	female
sj14	neutral	1d	Neu_13	0.0120861	0	0	female
sj14	neutral	1d	Neu_14	-0.0194527	0	0	female
sj14	neutral	1d	Neu_15	0.0140839	0	0	female
sj14	neutral	1d	Neu_16	0.0443221	0	0	female
sj14	neutral	1d	Neu_17	-0.0288629	0	0	female
sj14	neutral	1d	Neu_18	-0.0220823	0	0	female
sj14	neutral	1d	Neu_19	0.0563263	0	0	female
sj14	neutral	1d	Neu_20	0.0432584	0	0	female
sj14	neutral	1d	Neu_21	-0.00424311	0	0	female
sj14	neutral	1d	Neu_22	-0.07113	0	0	female
sj14	neutral	1d	Neu_23	0.031976	0	0	female
sj14	neutral	1d	Neu_24	0.0394417	1	0	female
sj14	neutral	1d	Neu_25	-0.0401719	0	0	female
sj14	neutral	1d	Neu_26	-0.0319859	1	0	female
sj14	neutral	1d	Neu_27	0.0357864	0	0	female
sj14	neutral	1d	Neu_28	-0.028604	1	0	female
sj14	neutral	1d	Neu_29	-0.0577713	0	0	female
sj14	neutral	1d	Neu_30	-0.0620242	0	0	female
sj15	negative	28d	Neg_01	-0.00429533	0	0	female
sj15	negative	28d	Neg_02	0.0552141	0	0	female
sj15	negative	28d	Neg_03	0.0273449	0	0	female
sj15	negative	28d	Neg_04	0.0961161	0	0	female
sj15	negative	28d	Neg_05	0.0392519	0	0	female
sj15	negative	28d	Neg_06	-0.00848259	0	0	female
sj15	negative	28d	Neg_07	-0.0353751	0	0	female
sj15	negative	28d	Neg_08	-0.00429575	0	0	female
sj15	negative	28d	Neg_09	0.0769149	0	0	female
sj15	negative	28d	Neg_10	0.0507988	1	0	female
sj15	negative	28d	Neg_11	-0.000560799	1	0	female
sj15	negative	28d	Neg_12	0.0159173	0	0	female
sj15	negative	28d	Neg_13	0.0738182	0	0	female
sj15	negative	28d	Neg_14	-0.0328688	0	0	female
sj15	negative	28d	Neg_15	0.101592	0	0	female
sj15	negative	28d	Neg_16	0.125946	0	0	female
sj15	negative	28d	Neg_17	0.0422335	0	0	female
sj15	negative	28d	Neg_18	0.035578	0	0	female
sj15	negative	28d	Neg_19	0.0307409	0	0	female
sj15	negative	28d	Neg_20	0.0224322	0	0	female
sj15	negative	28d	Neg_21	0.0076574	1	0	female
sj15	negative	28d	Neg_22	-0.0562095	0	0	female
sj15	negative	28d	Neg_23	-0.0467907	0	0	female
sj15	negative	28d	Neg_24	0.00282978	0	0	female
sj15	negative	28d	Neg_25	-0.00477169	1	0	female
sj15	negative	28d	Neg_26	0.0244587	0	0	female
sj15	negative	28d	Neg_27	0.0713133	0	0	female
sj15	negative	28d	Neg_28	0.0791689	0	0	female
sj15	negative	28d	Neg_29	0.0853729	0	0	female
sj15	negative	28d	Neg_30	-0.0237858	0	0	female
sj15	neutral	28d	Neu_01	0.0815078	0	0	female
sj15	neutral	28d	Neu_02	0.0998513	0	0	female
sj15	neutral	28d	Neu_03	-0.0934704	0	0	female
sj15	neutral	28d	Neu_04	0.0944856	0	0	female
sj15	neutral	28d	Neu_05	0.0387907	0	0	female
sj15	neutral	28d	Neu_06	0.0267057	0	0	female
sj15	neutral	28d	Neu_07	-0.0874859	0	0	female
sj15	neutral	28d	Neu_08	0.0673619	0	0	female
sj15	neutral	28d	Neu_09	0.00740955	0	0	female
sj15	neutral	28d	Neu_10	0.0442827	0	0	female
sj15	neutral	28d	Neu_11	0.0527375	0	0	female
sj15	neutral	28d	Neu_12	0.0526663	0	0	female
sj15	neutral	28d	Neu_13	0.0308556	0	0	female
sj15	neutral	28d	Neu_14	-0.0241497	0	0	female
sj15	neutral	28d	Neu_15	0.0477102	0	0	female
sj15	neutral	28d	Neu_16	0.0319477	0	0	female
sj15	neutral	28d	Neu_17	-0.0142573	0	0	female
sj15	neutral	28d	Neu_18	0.0436594	0	0	female
sj15	neutral	28d	Neu_19	0.0760566	1	0	female
sj15	neutral	28d	Neu_20	0.047304	0	0	female
sj15	neutral	28d	Neu_21	0.0338183	0	0	female
sj15	neutral	28d	Neu_22	0.0182614	0	0	female
sj15	neutral	28d	Neu_23	0.0193342	0	0	female
sj15	neutral	28d	Neu_24	-0.00532962	0	0	female
sj15	neutral	28d	Neu_25	-0.0225677	0	0	female
sj15	neutral	28d	Neu_26	0.0435837	0	0	female
sj15	neutral	28d	Neu_27	0.0472606	1	0	female
sj15	neutral	28d	Neu_28	0.00532913	0	0	female
sj15	neutral	28d	Neu_29	0.00418151	0	0	female
sj15	neutral	28d	Neu_30	0.0130337	0	0	female
sj16	negative	28d	Neg_01	0.0862792	0	0	female
sj16	negative	28d	Neg_02	0.00133803	0	0	female
sj16	negative	28d	Neg_03	-0.0543923	0	0	female
sj16	negative	28d	Neg_04	0.123579	0	0	female
sj16	negative	28d	Neg_05	0.013826	0	0	female
sj16	negative	28d	Neg_06	0.0189108	0	0	female
sj16	negative	28d	Neg_07	0.0154015	1	0	female
sj16	negative	28d	Neg_08	-0.0508035	0	0	female
sj16	negative	28d	Neg_09	0.0280264	0	0	female
sj16	negative	28d	Neg_10	0.0121554	1	0	female
sj16	negative	28d	Neg_11	-0.0409192	0	0	female
sj16	negative	28d	Neg_12	-0.000689292	0	0	female
sj16	negative	28d	Neg_13	0.0468372	0	0	female
sj16	negative	28d	Neg_14	-0.0354944	0	0	female
sj16	negative	28d	Neg_15	0.0396017	0	0	female
sj16	negative	28d	Neg_16	-0.00373637	0	0	female
sj16	negative	28d	Neg_17	-0.0370605	0	0	female
sj16	negative	28d	Neg_18	0.0443085	0	0	female
sj16	negative	28d	Neg_19	0.0594252	0	0	female
sj16	negative	28d	Neg_20	0.0052662	0	0	female
sj16	negative	28d	Neg_21	-0.0258992	0	0	female
sj16	negative	28d	Neg_22	0.0720656	0	0	female
sj16	negative	28d	Neg_23	0.00497193	0	0	female
sj16	negative	28d	Neg_24	0.0576909	0	0	female
sj16	negative	28d	Neg_25	-0.0146124	1	0	female
sj16	negative	28d	Neg_26	0.00752815	0	0	female
sj16	negative	28d	Neg_27	0.0289818	0	0	female
sj16	negative	28d	Neg_28	-0.0441632	0	0	female
sj16	negative	28d	Neg_29	-0.0312767	0	0	female
sj16	negative	28d	Neg_30	0.0402563	0	0	female
sj16	neutral	28d	Neu_01	-0.0387062	0	0	female
sj16	neutral	28d	Neu_02	0.0900291	0	0	female
sj16	neutral	28d	Neu_03	0.0326835	0	0	female
sj16	neutral	28d	Neu_04	0.0616427	0	0	female
sj16	neutral	28d	Neu_05	-0.0355136	0	0	female
sj16	neutral	28d	Neu_06	0.052491	0	0	female
sj16	neutral	28d	Neu_07	-0.0120766	0	0	female
sj16	neutral	28d	Neu_08	0.00248966	0	0	female
sj16	neutral	28d	Neu_09	-0.0523184	0	0	female
sj16	neutral	28d	Neu_10	-0.00524991	0	0	female
sj16	neutral	28d	Neu_11	-0.0196582	0	0	female
sj16	neutral	28d	Neu_12	-0.0699286	0	0	female
sj16	neutral	28d	Neu_13	0.101188	0	0	female
sj16	neutral	28d	Neu_14	-0.0458634	0	0	female
sj16	neutral	28d	Neu_15	-0.0249239	0	0	female
sj16	neutral	28d	Neu_16	0.22587	0	0	female
sj16	neutral	28d	Neu_17	0.0490877	1	0	female
sj16	neutral	28d	Neu_18	-0.0573118	0	0	female
sj16	neutral	28d	Neu_19	-0.00456037	0	0	female
sj16	neutral	28d	Neu_20	-0.0266934	0	0	female
sj16	neutral	28d	Neu_21	-0.108297	1	0	female
sj16	neutral	28d	Neu_22	0.00385383	0	0	female
sj16	neutral	28d	Neu_23	0.0537353	1	0	female
sj16	neutral	28d	Neu_24	0.071371	0	0	female
sj16	neutral	28d	Neu_25	-0.0238446	0	0	female
sj16	neutral	28d	Neu_26	-0.0140738	0	0	female
sj16	neutral	28d	Neu_27	0.0496138	0	0	female
sj16	neutral	28d	Neu_28	-0.0141445	0	0	female
sj16	neutral	28d	Neu_29	0.0826469	0	0	female
sj16	neutral	28d	Neu_30	0.0137682	1	1	female
sj17	negative	1d	Neg_01	-0.0410573	0	0	female
sj17	negative	1d	Neg_02	-0.0613481	0	0	female
sj17	negative	1d	Neg_03	0.130371	0	0	female
sj17	negative	1d	Neg_04	-0.0608383	0	0	female
sj17	negative	1d	Neg_05	-0.034143	0	0	female
sj17	negative	1d	Neg_06	-0.081343	0	0	female
sj17	negative	1d	Neg_07	0.0372001	0	0	female
sj17	negative	1d	Neg_08	0.0350367	0	0	female
sj17	negative	1d	Neg_09	-0.0137177	0	0	female
sj17	negative	1d	Neg_10	-0.0558539	0	0	female
sj17	negative	1d	Neg_11	-0.0192204	0	0	female
sj17	negative	1d	Neg_12	-0.0153743	0	0	female
sj17	negative	1d	Neg_13	0.0562046	0	0	female
sj17	negative	1d	Neg_14	0.0216852	0	0	female
sj17	negative	1d	Neg_15	0.145722	0	0	female
sj17	negative	1d	Neg_16	-0.0505007	0	0	female
sj17	negative	1d	Neg_17	0.029771	0	0	female
sj17	negative	1d	Neg_18	-0.037714	0	0	female
sj17	negative	1d	Neg_19	0.0034552	0	0	female
sj17	negative	1d	Neg_20	-0.146639	0	0	female
sj17	negative	1d	Neg_21	-0.0761042	0	0	female
sj17	negative	1d	Neg_22	-0.115333	0	1	female
sj17	negative	1d	Neg_23	0.070247	0	0	female
sj17	negative	1d	Neg_24	0.0447905	0	0	female
sj17	negative	1d	Neg_25	-0.000118526	0	0	female
sj17	negative	1d	Neg_26	-0.0160298	0	0	female
sj17	negative	1d	Neg_27	0.0911421	0	0	female
sj17	negative	1d	Neg_28	0.0450571	0	0	female
sj17	negative	1d	Neg_29	-0.0315484	0	0	female
sj17	negative	1d	Neg_30	-0.051213	0	0	female
sj17	neutral	1d	Neu_01	-0.11013	0	0	female
sj17	neutral	1d	Neu_02	-0.0193182	0	0	female
sj17	neutral	1d	Neu_03	0.135551	0	0	female
sj17	neutral	1d	Neu_04	0.0298896	0	0	female
sj17	neutral	1d	Neu_05	-0.0209008	0	0	female
sj17	neutral	1d	Neu_06	0.0259015	0	0	female
sj17	neutral	1d	Neu_07	0.0207919	0	0	female
sj17	neutral	1d	Neu_08	0.000673266	0	0	female
sj17	neutral	1d	Neu_09	-0.0581454	0	0	female
sj17	neutral	1d	Neu_10	0.0850486	0	0	female
sj17	neutral	1d	Neu_11	-0.0292316	0	0	female
sj17	neutral	1d	Neu_12	-0.0273168	0	0	female
sj17	neutral	1d	Neu_13	0.0405648	0	0	female
sj17	neutral	1d	Neu_14	0.0391349	0	0	female
sj17	neutral	1d	Neu_15	0.0197172	0	0	female
sj17	neutral	1d	Neu_16	-0.0285463	0	0	female
sj17	neutral	1d	Neu_17	0.0113015	0	0	female
sj17	neutral	1d	Neu_18	0.0294656	0	0	female
sj17	neutral	1d	Neu_19	0.0066431	0	0	female
sj17	neutral	1d	Neu_20	-0.0719767	0	0	female
sj17	neutral	1d	Neu_21	-0.0592572	0	0	female
sj17	neutral	1d	Neu_22	-0.0323824	0	0	female
sj17	neutral	1d	Neu_23	-0.0618047	0	0	female
sj17	neutral	1d	Neu_24	0.054495	0	0	female
sj17	neutral	1d	Neu_25	-0.0915662	0	0	female
sj17	neutral	1d	Neu_26	-0.0530161	1	0	female
sj17	neutral	1d	Neu_27	0.0304209	0	0	female
sj17	neutral	1d	Neu_28	0.067006	0	0	female
sj17	neutral	1d	Neu_29	-0.0861978	0	0	female
sj17	neutral	1d	Neu_30	0.0168811	0	0	female
sj18	negative	1d	Neg_01	0.0466137	0	1	female
sj18	negative	1d	Neg_02	0.0135522	0	0	female
sj18	negative	1d	Neg_03	-0.0352963	0	0	female
sj18	negative	1d	Neg_04	0.0427289	0	0	female
sj18	negative	1d	Neg_05	0.0343184	0	1	female
sj18	negative	1d	Neg_06	0.0431681	0	0	female
sj18	negative	1d	Neg_07	0.0783566	0	0	female
sj18	negative	1d	Neg_08	0.0127056	0	0	female
sj18	negative	1d	Neg_09	-0.118722	0	0	female
sj18	negative	1d	Neg_10	0.0328985	0	0	female
sj18	negative	1d	Neg_11	-0.0159465	0	0	female
sj18	negative	1d	Neg_12	0.050191	0	0	female
sj18	negative	1d	Neg_13	0.0452383	0	0	female
sj18	negative	1d	Neg_14	0.0375023	0	0	female
sj18	negative	1d	Neg_15	-0.0590451	0	0	female
sj18	negative	1d	Neg_16	0.0754815	0	0	female
sj18	negative	1d	Neg_17	-0.0371116	0	0	female
sj18	negative	1d	Neg_18	0.126104	0	0	female
sj18	negative	1d	Neg_19	-0.00443413	0		female
sj18	negative	1d	Neg_20	0.0945611	0	0	female
sj18	negative	1d	Neg_21	0.0452749	0	0	female
sj18	negative	1d	Neg_22	-0.0545453	0	0	female
sj18	negative	1d	Neg_23	0.0901475	0	0	female
sj18	negative	1d	Neg_24	0.000274959	0	0	female
sj18	negative	1d	Neg_25	0.0207932	0	0	female
sj18	negative	1d	Neg_26	-0.0234022	0		female
sj18	negative	1d	Neg_27	0.00816697	0	0	female
sj18	negative	1d	Neg_28	0.0254393	0	0	female
sj18	negative	1d	Neg_29	-0.0202905	0	0	female
sj18	negative	1d	Neg_30	-0.0201847	0	0	female
sj18	neutral	1d	Neu_01	0.109338	0	0	female
sj18	neutral	1d	Neu_02	0.0227192	0	0	female
sj18	neutral	1d	Neu_03	-0.0512156	1	0	female
sj18	neutral	1d	Neu_04	0.0652157	0	0	female
sj18	neutral	1d	Neu_05	-0.0143139	0	0	female
sj18	neutral	1d	Neu_06	0.0694097	0	0	female
sj18	neutral	1d	Neu_07	0.0130614	0	0	female
sj18	neutral	1d	Neu_08	0.0195961	0	0	female
sj18	neutral	1d	Neu_09	-0.0399347	0	0	female
sj18	neutral	1d	Neu_10	0.020112	0	0	female
sj18	neutral	1d	Neu_11	0.0939936	0	0	female
sj18	neutral	1d	Neu_12	0.00841034	0	0	female
sj18	neutral	1d	Neu_13	-0.0403992	0	0	female
sj18	neutral	1d	Neu_14	0.00348416	1	1	female
sj18	neutral	1d	Neu_15	-0.0504083	1	0	female
sj18	neutral	1d	Neu_16	-0.00307098	0	0	female
sj18	neutral	1d	Neu_17	-0.0635328	0	0	female
sj18	neutral	1d	Neu_18	-0.0401534	1	0	female
sj18	neutral	1d	Neu_19	-0.0108554	0	0	female
sj18	neutral	1d	Neu_20	0.108582	0	0	female
sj18	neutral	1d	Neu_21	0.000128693	0	0	female
sj18	neutral	1d	Neu_22	0.0328376	0	0	female
sj18	neutral	1d	Neu_23	0.04696	0	1	female
sj18	neutral	1d	Neu_24	0.0307973	0	0	female
sj18	neutral	1d	Neu_25	-0.05153	0	0	female
sj18	neutral	1d	Neu_26	0.124981	0	0	female
sj18	neutral	1d	Neu_27	-0.0688855	0	0	female
sj18	neutral	1d	Neu_28	0.0177311		0	female
sj18	neutral	1d	Neu_29	0.058466	0	0	female
sj18	neutral	1d	Neu_30	-0.0181021	0	0	female
sj19	negative	28d	Neg_01	0.00832752	0	0	female
sj19	negative	28d	Neg_02	-0.0283894	0	0	female
sj19	negative	28d	Neg_03	-0.017776	0	0	female
sj19	negative	28d	Neg_04	-0.0411428	1	0	female
sj19	negative	28d	Neg_05	0.0693205	0	0	female
sj19	negative	28d	Neg_06	-0.0655694	0	0	female
sj19	negative	28d	Neg_07	-0.000706799	1	0	female
sj19	negative	28d	Neg_08	0.00722915	0	0	female
sj19	negative	28d	Neg_09	0.121748	0	0	female
sj19	negative	28d	Neg_10	0.110734	1	1	female
sj19	negative	28d	Neg_11	0.0401886	0	0	female
sj19	negative	28d	Neg_12	-0.0041712	0	0	female
sj19	negative	28d	Neg_13	0.00411838	0	0	female
sj19	negative	28d	Neg_14	-0.059387	1	0	female
sj19	negative	28d	Neg_15	0.0250052	1	1	female
sj19	negative	28d	Neg_16	0.0156172	0	0	female
sj19	negative	28d	Neg_17	0.0607497	1	0	female
sj19	negative	28d	Neg_18	-0.0415127	0	0	female
sj19	negative	28d	Neg_19	-0.0538368	0	0	female
sj19	negative	28d	Neg_20	-0.0366052	0	0	female
sj19	negative	28d	Neg_21	0.050301	1	0	female
sj19	negative	28d	Neg_22	0.00894596	0	0	female
sj19	negative	28d	Neg_23	-0.00235943	0	0	female
sj19	negative	28d	Neg_24	-0.0471414	0	0	female
sj19	negative	28d	Neg_25	-0.0184558	0	0	female
sj19	negative	28d	Neg_26	-0.0659315	0	0	female
sj19	negative	28d	Neg_27	-0.019627	0	1	female
sj19	negative	28d	Neg_28	0.0133512	0	0	female
sj19	negative	28d	Neg_29	-0.00909545	0	0	female
sj19	negative	28d	Neg_30	0.0123795	0	1	female
sj19	neutral	28d	Neu_01	-0.0602348	0	0	female
sj19	neutral	28d	Neu_02	-0.0142021	0	0	female
sj19	neutral	28d	Neu_03	0.0172946	0	0	female
sj19	neutral	28d	Neu_04	0.0102603	0	0	female
sj19	neutral	28d	Neu_05	0.0510354	1	1	female
sj19	neutral	28d	Neu_06	-0.0611037	1	0	female
sj19	neutral	28d	Neu_07	-0.047547	0	0	female
sj19	neutral	28d	Neu_08	-0.0268054	0	0	female
sj19	neutral	28d	Neu_09	0.106507	0	0	female
sj19	neutral	28d	Neu_10	0.000871942	0	0	female
sj19	neutral	28d	Neu_11	0.0522352	0	0	female
sj19	neutral	28d	Neu_12	0.0463708	0	0	female
sj19	neutral	28d	Neu_13	0.0350844	0	0	female
sj19	neutral	28d	Neu_14	0.0576028		0	female
sj19	neutral	28d	Neu_15	-0.0325678	0	0	female
sj19	neutral	28d	Neu_16	0.0367873	0	1	female
sj19	neutral	28d	Neu_17	0.0428329	0	0	female
sj19	neutral	28d	Neu_18	-0.0502942	0	0	female
sj19	neutral	28d	Neu_19	0.00285095	0	1	female
sj19	neutral	28d	Neu_20	-0.0477336	0	1	female
sj19	neutral	28d	Neu_21	0.0148952	0	0	female
sj19	neutral	28d	Neu_22	0.0259826	0	0	female
sj19	neutral	28d	Neu_23	0.0361845	0	0	female
sj19	neutral	28d	Neu_24	0.0486332	1	0	female
sj19	neutral	28d	Neu_25	0.00392805	1	0	female
sj19	neutral	28d	Neu_26	-0.0428183	0	0	female
sj19	neutral	28d	Neu_27	0.0759557	1	0	female
sj19	neutral	28d	Neu_28	0.0146842	0	0	female
sj19	neutral	28d	Neu_29	-0.0246049	0	0	female
sj19	neutral	28d	Neu_30	-0.0578104	0	0	female
sj20	negative	28d	Neg_01	0.0444778	0	0	female
sj20	negative	28d	Neg_02	0.0340503	0	0	female
sj20	negative	28d	Neg_03	0.00959933	0	0	female
sj20	negative	28d	Neg_04	-0.0392327	0		female
sj20	negative	28d	Neg_05	-0.0777971	1	0	female
sj20	negative	28d	Neg_06	0.039008	0		female
sj20	negative	28d	Neg_07	-0.0654506	1	0	female
sj20	negative	28d	Neg_08	-0.0115752	0	0	female
sj20	negative	28d	Neg_09	-0.05527	0	1	female
sj20	negative	28d	Neg_10	-0.0320903	0		female
sj20	negative	28d	Neg_11	0.088098	0	1	female
sj20	negative	28d	Neg_12	0.0219484	0	0	female
sj20	negative	28d	Neg_13	-0.0573037	1	0	female
sj20	negative	28d	Neg_14	-0.0588913	1	1	female
sj20	negative	28d	Neg_15	-0.0708433	0	1	female
sj20	negative	28d	Neg_16	0.0252958	0	1	female
sj20	negative	28d	Neg_17	0.108024	0		female
sj20	negative	28d	Neg_18	-0.073124	0	0	female
sj20	negative	28d	Neg_19	-0.012907	0	0	female
sj20	negative	28d	Neg_20	-0.0386126	1	1	female
sj20	negative	28d	Neg_21	0.0242133	0	0	female
sj20	negative	28d	Neg_22	-0.0979919	0	0	female
sj20	negative	28d	Neg_23	-0.0190472	0	0	female
sj20	negative	28d	Neg_24	0.00363673	0	0	female
sj20	negative	28d	Neg_25	-0.0664978	0	0	female
sj20	negative	28d	Neg_26	0.0112922	0	0	female
sj20	negative	28d	Neg_27	-0.0122808	1	0	female
sj20	negative	28d	Neg_28	-0.0534501	1	0	female
sj20	negative	28d	Neg_29	0.0508475	0	0	female
sj20	negative	28d	Neg_30	0.111246	1	1	female
sj20	neutral	28d	Neu_01	-0.058839	0	0	female
sj20	neutral	28d	Neu_02	0.0537979	1	0	female
sj20	neutral	28d	Neu_03	-0.0189432	0	0	female
sj20	neutral	28d	Neu_04	-0.105115	0	0	female
sj20	neutral	28d	Neu_05	0.0328095	0		female
sj20	neutral	28d	Neu_06	-0.0412592	0	0	female
sj20	neutral	28d	Neu_07	0.052433	0	0	female
sj20	neutral	28d	Neu_08	0.077693	0	0	female
sj20	neutral	28d	Neu_09	0.0314994	0	0	female
sj20	neutral	28d	Neu_10	0.0123022	1		female
sj20	neutral	28d	Neu_11	0.0805437	0	0	female
sj20	neutral	28d	Neu_12	-0.0609134	0	0	female
sj20	neutral	28d	Neu_13	-0.0539534		0	female
sj20	neutral	28d	Neu_14	0.0207408	1	0	female
sj20	neutral	28d	Neu_15	0.0267741	1	1	female
sj20	neutral	28d	Neu_16	0.0362143	0	0	female
sj20	neutral	28d	Neu_17	0.0277291	0	0	female
sj20	neutral	28d	Neu_18	-0.0282748	0	0	female
sj20	neutral	28d	Neu_19	0.0521409	0	1	female
sj20	neutral	28d	Neu_20	-0.017774	1	0	female
sj20	neutral	28d	Neu_21	-0.0498356	1	0	female
sj20	neutral	28d	Neu_22	-0.0048164	0	1	female
sj20	neutral	28d	Neu_23	0.0154131	0	0	female
sj20	neutral	28d	Neu_24	0.00817174	0	0	female
sj20	neutral	28d	Neu_25	-0.021118	1	0	female
sj20	neutral	28d	Neu_26	-0.0260257	0	0	female
sj20	neutral	28d	Neu_27	0.013204	1	0	female
sj20	neutral	28d	Neu_28	0.0215524		0	female
sj20	neutral	28d	Neu_29	-0.00983531	0		female
sj20	neutral	28d	Neu_30	-0.0153963	0	0	female
sj21	negative	1d	Neg_01	0.0250621	0	1	female
sj21	negative	1d	Neg_02	0.064967	0	0	female
sj21	negative	1d	Neg_03	-0.0170349	0	0	female
sj21	negative	1d	Neg_04	-0.044345	0	0	female
sj21	negative	1d	Neg_05	0.00388896	1	1	female
sj21	negative	1d	Neg_06	-0.0464576	1	1	female
sj21	negative	1d	Neg_07	-0.00779084	1	0	female
sj21	negative	1d	Neg_08	-0.0771856	0	1	female
sj21	negative	1d	Neg_09	0.0359626	0	0	female
sj21	negative	1d	Neg_10	-0.00752445	0	0	female
sj21	negative	1d	Neg_11	0.0334319	1	0	female
sj21	negative	1d	Neg_12	-0.00513546	0	0	female
sj21	negative	1d	Neg_13	0.094416	0	0	female
sj21	negative	1d	Neg_14	0.0463351	0	0	female
sj21	negative	1d	Neg_15	-0.0118025	1	0	female
sj21	negative	1d	Neg_16	0.0198344	1	1	female
sj21	negative	1d	Neg_17	0.00778652	0	0	female
sj21	negative	1d	Neg_18	-0.0426802	0	1	female
sj21	negative	1d	Neg_19	0.0362674	1	0	female
sj21	negative	1d	Neg_20	0.0654869	1	0	female
sj21	negative	1d	Neg_21	-0.0117365	1	0	female
sj21	negative	1d	Neg_22	0.00121432	0	0	female
sj21	negative	1d	Neg_23	-0.0829799	1	0	female
sj21	negative	1d	Neg_24	0.000454086	0	1	female
sj21	negative	1d	Neg_25	-0.0728859	0	0	female
sj21	negative	1d	Neg_26	0.00274186	0	0	female
sj21	negative	1d	Neg_27	-0.0279696	0	0	female
sj21	negative	1d	Neg_28	0.000161221	1	0	female
sj21	negative	1d	Neg_29	0.0212159	0	0	female
sj21	negative	1d	Neg_30	0.00577685	0	0	female
sj21	neutral	1d	Neu_01	-0.0175428	1	0	female
sj21	neutral	1d	Neu_02	0.00326044	0	0	female
sj21	neutral	1d	Neu_03	0.131794	1	0	female
sj21	neutral	1d	Neu_04	0.122432	0	1	female
sj21	neutral	1d	Neu_05	0.00890861	0	0	female
sj21	neutral	1d	Neu_06	0.0867522	0	0	female
sj21	neutral	1d	Neu_07	-0.0255435	0	1	female
sj21	neutral	1d	Neu_08	0.0410431	0	0	female
sj21	neutral	1d	Neu_09	-0.0618819	0	0	female
sj21	neutral	1d	Neu_10	0.0732524	0	1	female
sj21	neutral	1d	Neu_11	-0.104884	0	0	female
sj21	neutral	1d	Neu_12	-0.092685	0	0	female
sj21	neutral	1d	Neu_13	0.0154118	0	0	female
sj21	neutral	1d	Neu_14	0.044217	0	0	female
sj21	neutral	1d	Neu_15	-0.0620741	1	0	female
sj21	neutral	1d	Neu_16	0.00213857	0	0	female
sj21	neutral	1d	Neu_17	-0.036621	0	0	female
sj21	neutral	1d	Neu_18	0.0183181	0	0	female
sj21	neutral	1d	Neu_19	-0.00410549	0	1	female
sj21	neutral	1d	Neu_20	-0.0369408	0	1	female
sj21	neutral	1d	Neu_21	0.0586291	1	0	female
sj21	neutral	1d	Neu_22	0.0159204	0	0	female
sj21	neutral	1d	Neu_23	-0.019196	0	1	female
sj21	neutral	1d	Neu_24	0.0686969	1	0	female
sj21	neutral	1d	Neu_25	0.037028	0	0	female
sj21	neutral	1d	Neu_26	-0.0384371	1	0	female
sj21	neutral	1d	Neu_27	-0.00150067	1	1	female
sj21	neutral	1d	Neu_28	-0.0803795	0	0	female
sj21	neutral	1d	Neu_29	0.0257464	1	0	female
sj21	neutral	1d	Neu_30	-0.0164596	0	0	female
sj22	negative	1d	Neg_01	-0.022127	0	0	female
sj22	negative	1d	Neg_02	0.0572395	0	0	female
sj22	negative	1d	Neg_03	0.0609689	0	0	female
sj22	negative	1d	Neg_04	-0.0182374	0	0	female
sj22	negative	1d	Neg_05	-0.0252986	0	0	female
sj22	negative	1d	Neg_06	-0.0149721	0	0	female
sj22	negative	1d	Neg_07	-0.0290227	0	0	female
sj22	negative	1d	Neg_08	-0.0258288	0	0	female
sj22	negative	1d	Neg_09	-0.0256654	0	0	female
sj22	negative	1d	Neg_10	0.0775527	0	0	female
sj22	negative	1d	Neg_11	-0.0798605	0	0	female
sj22	negative	1d	Neg_12	0.0389676	0	0	female
sj22	negative	1d	Neg_13	-0.0274111	0	0	female
sj22	negative	1d	Neg_14	0.0535639	0	0	female
sj22	negative	1d	Neg_15	-0.0250284	0	0	female
sj22	negative	1d	Neg_16	-0.0375879	0	0	female
sj22	negative	1d	Neg_17	0.00661863	0	0	female
sj22	negative	1d	Neg_18	0.0224081	0	0	female
sj22	negative	1d	Neg_19	0.0575471	0	0	female
sj22	negative	1d	Neg_20	0.0134032	0	0	female
sj22	negative	1d	Neg_21	0.01588	0	0	female
sj22	negative	1d	Neg_22	0.0542461	0	0	female
sj22	negative	1d	Neg_23	0.0513211	0	0	female
sj22	negative	1d	Neg_24	-0.025394	0	0	female
sj22	negative	1d	Neg_25	-0.0604205	0	0	female
sj22	negative	1d	Neg_26	-0.0412957	0	0	female
sj22	negative	1d	Neg_27	0.0253585	0	0	female
sj22	negative	1d	Neg_28	0.00643632	0	0	female
sj22	negative	1d	Neg_29	-0.00928218	0	0	female
sj22	negative	1d	Neg_30	0.0993775	0	0	female
sj22	neutral	1d	Neu_01	-0.0101315	0	0	female
sj22	neutral	1d	Neu_02	-0.00960304	0	0	female
sj22	neutral	1d	Neu_03	0.0250089	0	0	female
sj22	neutral	1d	Neu_04	0.0151442	0	0	female
sj22	neutral	1d	Neu_05	-0.0232878	0	0	female
sj22	neutral	1d	Neu_06	0.0137662	0	0	female
sj22	neutral	1d	Neu_07	0.0896856	0	0	female
sj22	neutral	1d	Neu_08	0.0241456	0	0	female
sj22	neutral	1d	Neu_09	-0.00138086	0	0	female
sj22	neutral	1d	Neu_10	0.0677333	0	0	female
sj22	neutral	1d	Neu_11	-0.048664	0	0	female
sj22	neutral	1d	Neu_12	0.0195907	0	0	female
sj22	neutral	1d	Neu_13	-0.0231155	0	0	female
sj22	neutral	1d	Neu_14	0.0225217	0	0	female
sj22	neutral	1d	Neu_15	-0.048195	0	0	female
sj22	neutral	1d	Neu_16	0.0149823	0	0	female
sj22	neutral	1d	Neu_17	0.0043228	0	0	female
sj22	neutral	1d	Neu_18	0.0338522	0	0	female
sj22	neutral	1d	Neu_19	-0.000610148	0	0	female
sj22	neutral	1d	Neu_20	0.00717966	0	0	female
sj22	neutral	1d	Neu_21	-0.0632683	0	0	female
sj22	neutral	1d	Neu_22	0.041869	0	0	female
sj22	neutral	1d	Neu_23	0.0334262	0	0	female
sj22	neutral	1d	Neu_24	0.0140963	0	0	female
sj22	neutral	1d	Neu_25	0.102889	0	0	female
sj22	neutral	1d	Neu_26	0.0301041	0	0	female
sj22	neutral	1d	Neu_27	4.56075e-05	0	0	female
sj22	neutral	1d	Neu_28	0.050088	0	0	female
sj22	neutral	1d	Neu_29	-0.0081166	0	0	female
sj22	neutral	1d	Neu_30	0.0719433	0	0	female
sj23	negative	28d	Neg_01	-0.00980676	0	0	female
sj23	negative	28d	Neg_02	0.062995	0	0	female
sj23	negative	28d	Neg_03	0.0361256	0	0	female
sj23	negative	28d	Neg_04	-0.0133831	0	0	female
sj23	negative	28d	Neg_05	0.0982861	0	1	female
sj23	negative	28d	Neg_06	0.0342636	0	0	female
sj23	negative	28d	Neg_07	0.00497615	0	0	female
sj23	negative	28d	Neg_08	0.0980587	0	0	female
sj23	negative	28d	Neg_09	0.058205	0	0	female
sj23	negative	28d	Neg_10	0.081427	0	0	female
sj23	negative	28d	Neg_11	0.00437598	0	0	female
sj23	negative	28d	Neg_12	0.0397164	0	0	female
sj23	negative	28d	Neg_13	0.0489394	0	0	female
sj23	negative	28d	Neg_14	0.0514023	0	0	female
sj23	negative	28d	Neg_15	-0.0273613	0	0	female
sj23	negative	28d	Neg_16	-0.0114324	0	0	female
sj23	negative	28d	Neg_17	0.0319919	0	0	female
sj23	negative	28d	Neg_18	0.0434447	0	0	female
sj23	negative	28d	Neg_19	0.0253919	0	0	female
sj23	negative	28d	Neg_20	-0.0198421	0	0	female
sj23	negative	28d	Neg_21	-0.027999	1	0	female
sj23	negative	28d	Neg_22	-0.0040071	0	0	female
sj23	negative	28d	Neg_23	0.0514561	0	0	female
sj23	negative	28d	Neg_24	0.0619118	0	0	female
sj23	negative	28d	Neg_25	-0.0392876	0	0	female
sj23	negative	28d	Neg_26	0.103533	1	0	female
sj23	negative	28d	Neg_27	-0.0548138	0	0	female
sj23	negative	28d	Neg_28	0.0349696	0	0	female
sj23	negative	28d	Neg_29	0.0247242	0	0	female
sj23	negative	28d	Neg_30	0.0305262	0	0	female
sj23	neutral	28d	Neu_01	-0.0727669	0	0	female
sj23	neutral	28d	Neu_02	-0.013776	0	0	female
sj23	neutral	28d	Neu_03	-0.0296853	0	0	female
sj23	neutral	28d	Neu_04	-0.0113558	1	0	female
sj23	neutral	28d	Neu_05	0.0290364	0	0	female
sj23	neutral	28d	Neu_06	-0.0357299	0	0	female
sj23	neutral	28d	Neu_07	-0.0868772	0	0	female
sj23	neutral	28d	Neu_08	0.0420176	0	0	female
sj23	neutral	28d	Neu_09	0.0072277	0	0	female
sj23	neutral	28d	Neu_10	-0.0298272	0	0	female
sj23	neutral	28d	Neu_11	0.0539721	1	0	female
sj23	neutral	28d	Neu_12	-0.113438	1	0	female
sj23	neutral	28d	Neu_13	0.097235	0	1	female
sj23	neutral	28d	Neu_14	-0.0500634	0	0	female
sj23	neutral	28d	Neu_15	-0.0343221	0	0	female
sj23	neutral	28d	Neu_16	-0.0103628	0	0	female
sj23	neutral	28d	Neu_17	0.0123976	0	0	female
sj23	neutral	28d	Neu_18	0.00344646	0	0	female
sj23	neutral	28d	Neu_19	-0.0319039	0	1	female
sj23	neutral	28d	Neu_20	-0.00721016	0	0	female
sj23	neutral	28d	Neu_21	0.03647	0	0	female
sj23	neutral	28d	Neu_22	0.0253268	0	0	female
sj23	neutral	28d	Neu_23	-0.050499	0	0	female
sj23	neutral	28d	Neu_24	-0.0397282	1	0	female
sj23	neutral	28d	Neu_25	-0.0223432	0	0	female
sj23	neutral	28d	Neu_26	-0.0483488	0	0	female
sj23	neutral	28d	Neu_27	0.119035	0	0	female
sj23	neutral	28d	Neu_28	0.038216	0	0	female
sj23	neutral	28d	Neu_29	0.0414378	0	0	female
sj23	neutral	28d	Neu_30	0.0651933	0	0	female
sj24	negative	28d	Neg_01	-0.0513339	0	0	female
sj24	negative	28d	Neg_02	0.0074126	0	0	female
sj24	negative	28d	Neg_03	0.0703246	0	0	female
sj24	negative	28d	Neg_04	0.0215446	0	0	female
sj24	negative	28d	Neg_05	0.0329091	0	1	female
sj24	negative	28d	Neg_06	-0.0736192	0	0	female
sj24	negative	28d	Neg_07	-0.0355852	1	0	female
sj24	negative	28d	Neg_08	0.0287364	1	0	female
sj24	negative	28d	Neg_09	-0.061488	0	0	female
sj24	negative	28d	Neg_10	0.00575729	0	0	female
sj24	negative	28d	Neg_11	0.0755611	1	0	female
sj24	negative	28d	Neg_12	0.0950081	1	1	female
sj24	negative	28d	Neg_13	-0.0486768	0	0	female
sj24	negative	28d	Neg_14	0.00562034	0	0	female
sj24	negative	28d	Neg_15	-0.0174163	0	0	female
sj24	negative	28d	Neg_16	0.016249	0	0	female
sj24	negative	28d	Neg_17	0.0802236	0	0	female
sj24	negative	28d	Neg_18	0.0702083	0	1	female
sj24	negative	28d	Neg_19	0.00158343	0	0	female
sj24	negative	28d	Neg_20	-0.032606	0	0	female
sj24	negative	28d	Neg_21	0.0443223	0	0	female
sj24	negative	28d	Neg_22	0.0955282	0	0	female
sj24	negative	28d	Neg_23	0.0318935	0	0	female
sj24	negative	28d	Neg_24	0.00606672	0	0	female
sj24	negative	28d	Neg_25	-0.0592322	1	0	female
sj24	negative	28d	Neg_26	0.0412651	0	0	female
sj24	negative	28d	Neg_27	0.0101937	0	0	female
sj24	negative	28d	Neg_28	-0.0385553	1	0	female
sj24	negative	28d	Neg_29	0.0292263	1	0	female
sj24	negative	28d	Neg_30	0.0969995	0	0	female
sj24	neutral	28d	Neu_01	0.0785748	0	0	female
sj24	neutral	28d	Neu_02	0.0355404	0	0	female
sj24	neutral	28d	Neu_03	0.00356694	1	0	female
sj24	neutral	28d	Neu_04	-0.0389807	0	0	female
sj24	neutral	28d	Neu_05	-0.0104333	0	0	female
sj24	neutral	28d	Neu_06	0.0441311	0	0	female
sj24	neutral	28d	Neu_07	0.0475177	1	0	female
sj24	neutral	28d	Neu_08	0.130705	0	0	female
sj24	neutral	28d	Neu_09	-0.00565253	0	0	female
sj24	neutral	28d	Neu_10	-0.0507546	0	0	female
sj24	neutral	28d	Neu_11	0.00276414	0	0	female
sj24	neutral	28d	Neu_12	-0.0741714	0	0	female
sj24	neutral	28d	Neu_13	0.0146812	0	0	female
sj24	neutral	28d	Neu_14	-0.0091105	0	1	female
sj24	neutral	28d	Neu_15	0.00854677	1	0	female
sj24	neutral	28d	Neu_16	-0.0732091	0	0	female
sj24	neutral	28d	Neu_17	-0.0060907	0	0	female
sj24	neutral	28d	Neu_18	-0.0179041	0	0	female
sj24	neutral	28d	Neu_19	-0.0518056	0	0	female
sj24	neutral	28d	Neu_20	0.0475788	1	0	female
sj24	neutral	28d	Neu_21	-0.066219	0	0	female
sj24	neutral	28d	Neu_22	0.0109625	0	0	female
sj24	neutral	28d	Neu_23	-0.0245635	0	0	female
sj24	neutral	28d	Neu_24	0.038135	0	0	female
sj24	neutral	28d	Neu_25	0.0732472	1	1	female
sj24	neutral	28d	Neu_26	0.00472814	1	0	female
sj24	neutral	28d	Neu_27	0.0754616	1	0	female
sj24	neutral	28d	Neu_28	0.0232712	0	0	female
sj24	neutral	28d	Neu_29	-0.0307715	0	0	female
sj24	neutral	28d	Neu_30	-0.0450427	0	0	female
sj25	negative	1d	Neg_01	0.0246254	0	0	male
sj25	negative	1d	Neg_02	-0.051021	0	0	male
sj25	negative	1d	Neg_03	-0.00357283	0	0	male
sj25	negative	1d	Neg_04	-0.0605404	0	0	male
sj25	negative	1d	Neg_05	0.0876666	0	0	male
sj25	negative	1d	Neg_06	0.0500213	0	0	male
sj25	negative	1d	Neg_07	0.02554	0	0	male
sj25	negative	1d	Neg_08	-0.0783742	0	0	male
sj25	negative	1d	Neg_09	0.0324418	0	0	male
sj25	negative	1d	Neg_10	-0.0428328	0	0	male
sj25	negative	1d	Neg_11	-0.00603869	0	0	male
sj25	negative	1d	Neg_12	-0.0332262	0	0	male
sj25	negative	1d	Neg_13	-0.0354036	0	0	male
sj25	negative	1d	Neg_14	-0.0131161	0	0	male
sj25	negative	1d	Neg_15	-0.0440448	0	0	male
sj25	negative	1d	Neg_16	-0.00744392	0	0	male
sj25	negative	1d	Neg_17	-0.0118574	0	0	male
sj25	negative	1d	Neg_18	-0.000270084	0	0	male
sj25	negative	1d	Neg_19	0.0303152	0	0	male
sj25	negative	1d	Neg_20	-0.0147541	0	0	male
sj25	negative	1d	Neg_21	0.0385151	0	0	male
sj25	negative	1d	Neg_22	0.0333057	0	0	male
sj25	negative	1d	Neg_23	0.000315214	0	0	male
sj25	negative	1d	Neg_24	-0.0239423	0	0	male
sj25	negative	1d	Neg_25	-0.019974	0	0	male
sj25	negative	1d	Neg_26	0.000974554	0	0	male
sj25	negative	1d	Neg_27	0.0697636	0	0	male
sj25	negative	1d	Neg_28	-0.0405317	0	0	male
sj25	negative	1d	Neg_29	-0.0126815	0	0	male
sj25	negative	1d	Neg_30	0.0624918	0	0	male
sj25	neutral	1d	Neu_01	-0.0629412	0	0	male
sj25	neutral	1d	Neu_02	0.0146989	0	0	male
sj25	neutral	1d	Neu_03	-0.00866812	0	0	male
sj25	neutral	1d	Neu_04	-0.0867032	0	0	male
sj25	neutral	1d	Neu_05	-0.00867493	0	0	male
sj25	neutral	1d	Neu_06	-0.00484826	0	0	male
sj25	neutral	1d	Neu_07	0.0184	0	0	male
sj25	neutral	1d	Neu_08	0.0332055	0	0	male
sj25	neutral	1d	Neu_09	0.0456314	0	0	male
sj25	neutral	1d	Neu_10	0.0849207	0	0	male
sj25	neutral	1d	Neu_11	-0.03787	0	0	male
sj25	neutral	1d	Neu_12	-0.000979415	0	0	male
sj25	neutral	1d	Neu_13	0.0135732	0	0	male
sj25	neutral	1d	Neu_14	0.0253927	0	0	male
sj25	neutral	1d	Neu_15	-0.0251795	0	0	male
sj25	neutral	1d	Neu_16	-0.0451791	0	0	male
sj25	neutral	1d	Neu_17	-0.0667782	0	0	male
sj25	neutral	1d	Neu_18	0.0598516	0	0	male
sj25	neutral	1d	Neu_19	0.00842115	0	0	male
sj25	neutral	1d	Neu_20	0.0664915	0	0	male
sj25	neutral	1d	Neu_21	-0.0361785	0	0	male
sj25	neutral	1d	Neu_22	-0.0924108	0	0	male
sj25	neutral	1d	Neu_23	0.0626459	0	0	male
sj25	neutral	1d	Neu_24	0.0209697	0	0	male
sj25	neutral	1d	Neu_25	0.00223917	0	0	male
sj25	neutral	1d	Neu_26	0.0397995	0	0	male
sj25	neutral	1d	Neu_27	-0.0670596	0	0	male
sj25	neutral	1d	Neu_28	0.0159795	0	0	male
sj25	neutral	1d	Neu_29	0.00355317	0	0	male
sj25	neutral	1d	Neu_30	0.0125004	0	0	male
sj26	negative	1d	Neg_01	0.0468059	0	0	male
sj26	negative	1d	Neg_02	0.0211141	0	1	male
sj26	negative	1d	Neg_03	-0.0191776	0	0	male
sj26	negative	1d	Neg_04	-0.0219271	0	1	male
sj26	negative	1d	Neg_05	0.0686794	0	0	male
sj26	negative	1d	Neg_06	-0.00832066	0	0	male
sj26	negative	1d	Neg_07	0.0646566	0	0	male
sj26	negative	1d	Neg_08	-0.0310858	0	0	male
sj26	negative	1d	Neg_09	0.00635867	0	0	male
sj26	negative	1d	Neg_10	-0.000248762	0	0	male
sj26	negative	1d	Neg_11	-0.0631809	0	0	male
sj26	negative	1d	Neg_12	0.0214473	0	0	male
sj26	negative	1d	Neg_13	-0.0364331	0	0	male
sj26	negative	1d	Neg_14	-0.0153967	0	0	male
sj26	negative	1d	Neg_15	0.0249759	0	0	male
sj26	negative	1d	Neg_16	0.0153435	0	0	male
sj26	negative	1d	Neg_17	-0.00387875	0	0	male
sj26	negative	1d	Neg_18	-0.0123788	0	0	male
sj26	negative	1d	Neg_19	0.044188	0	0	male
sj26	negative	1d	Neg_20	0.025878	0	0	male
sj26	negative	1d	Neg_21	0.00283112	0	0	male
sj26	negative	1d	Neg_22	0.0311356	0	0	male
sj26	negative	1d	Neg_23	-0.0140774	0	0	male
sj26	negative	1d	Neg_24	0.0292671	0	0	male
sj26	negative	1d	Neg_25	0.0557023	0	0	male
sj26	negative	1d	Neg_26	0.0221567	0	0	male
sj26	negative	1d	Neg_27	0.0298975	0	1	male
sj26	negative	1d	Neg_28	0.0239408	0	0	male
sj26	negative	1d	Neg_29	-0.0586803	0	0	male
sj26	negative	1d	Neg_30	-0.00767037	0	0	male
sj26	neutral	1d	Neu_01	0.0290245	0	0	male
sj26	neutral	1d	Neu_02	0.0101213	0	0	male
sj26	neutral	1d	Neu_03	-0.0139902	0	0	male
sj26	neutral	1d	Neu_04	-0.00544078	0	0	male
sj26	neutral	1d	Neu_05	-0.00579439	0	0	male
sj26	neutral	1d	Neu_06	-0.0633983	0	1	male
sj26	neutral	1d	Neu_07	0.0251471	0	0	male
sj26	neutral	1d	Neu_08	-0.00480015	1	0	male
sj26	neutral	1d	Neu_09	0.0307118	0	0	male
sj26	neutral	1d	Neu_10	0.0110893	1	0	male
sj26	neutral	1d	Neu_11	0.000323216	0	0	male
sj26	neutral	1d	Neu_12	0.063358	0	0	male
sj26	neutral	1d	Neu_13	-0.0347109	0	0	male
sj26	neutral	1d	Neu_14	-0.0211481	0	0	male
sj26	neutral	1d	Neu_15	0.0454324	0	0	male
sj26	neutral	1d	Neu_16	0.0272603	0	0	male
sj26	neutral	1d	Neu_17	-0.0236728	0	0	male
sj26	neutral	1d	Neu_18	0.0517058	0	0	male
sj26	neutral	1d	Neu_19	0.0342653	1	1	male
sj26	neutral	1d	Neu_20	0.0546302	0	0	male
sj26	neutral	1d	Neu_21	-0.0240639	1	0	male
sj26	neutral	1d	Neu_22	-0.010377	0	0	male
sj26	neutral	1d	Neu_23	-0.0599606	0	0	male
sj26	neutral	1d	Neu_24	-0.0333889	0	0	male
sj26	neutral	1d	Neu_25	0.0132248	0	0	male
sj26	neutral	1d	Neu_26	-0.0311438	0	0	male
sj26	neutral	1d	Neu_27	0.07846	1	0	male
sj26	neutral	1d	Neu_28	-0.127249	1	0	male
sj26	neutral	1d	Neu_29	0.00187725	1	0	male
sj26	neutral	1d	Neu_30	-0.0185364	0	0	male
sj27	negative	28d	Neg_01	-0.0887968	0	0	male
sj27	negative	28d	Neg_02	0.0500378	0	0	male
sj27	negative	28d	Neg_03	0.0415036	0	0	male
sj27	negative	28d	Neg_04	-0.0345647	0	0	male
sj27	negative	28d	Neg_05	-0.0730213	0	0	male
sj27	negative	28d	Neg_06	0.00787344	0	0	male
sj27	negative	28d	Neg_07	-0.0483361	0	0	male
sj27	negative	28d	Neg_08	0.0464716	0	0	male
sj27	negative	28d	Neg_09	0.00376192	0	0	male
sj27	negative	28d	Neg_10	-0.00466668	0	0	male
sj27	negative	28d	Neg_11	0.0777591	0	0	male
sj27	negative	28d	Neg_12	0.0187492	0	0	male
sj27	negative	28d	Neg_13	0.0752963	0	0	male
sj27	negative	28d	Neg_14	-0.0544464	1	0	male
sj27	negative	28d	Neg_15	-0.010785	0	0	male
sj27	negative	28d	Neg_16	-0.0169653	0	0	male
sj27	negative	28d	Neg_17	-0.0388304	0	0	male
sj27	negative	28d	Neg_18	-0.0559064	0	0	male
sj27	negative	28d	Neg_19	-0.0212508	0	0	male
sj27	negative	28d	Neg_20	0.0712198	0	0	male
sj27	negative	28d	Neg_21	-0.0567838	0	0	male
sj27	negative	28d	Neg_22	-0.0121191	0	0	male
sj27	negative	28d	Neg_23	-0.000330786	0	0	male
sj27	negative	28d	Neg_24	0.0381176	0	0	male
sj27	negative	28d	Neg_25	-0.0661268	0	0	male
sj27	negative	28d	Neg_26	0.0718642	0	0	male
sj27	negative	28d	Neg_27	0.0294515	0	0	male
sj27	negative	28d	Neg_28	-0.0382965	0	0	male
sj27	negative	28d	Neg_29	0.000135843	0	0	male
sj27	negative	28d	Neg_30	0.04512	0	0	male
sj27	neutral	28d	Neu_01	-0.00529128	0	0	male
sj27	neutral	28d	Neu_02	-0.00828898	0	0	male
sj27	neutral	28d	Neu_03	0.0543212	0	0	male
sj27	neutral	28d	Neu_04	-0.0816361	0	0	male
sj27	neutral	28d	Neu_05	0.00709477	0	0	male
sj27	neutral	28d	Neu_06	0.0267912	0	0	male
sj27	neutral	28d	Neu_07	0.00646956	0	0	male
sj27	neutral	28d	Neu_08	-0.0445794	0	0	male
sj27	neutral	28d	Neu_09	0.0399944	0	0	male
sj27	neutral	28d	Neu_10	0.0416057	0	0	male
sj27	neutral	28d	Neu_11	-0.0857128	0	0	male
sj27	neutral	28d	Neu_12	-0.0566867	0	0	male
sj27	neutral	28d	Neu_13	0.0190349	0	0	male
sj27	neutral	28d	Neu_14	-0.102465	0	0	male
sj27	neutral	28d	Neu_15	0.0213809	0	0	male
sj27	neutral	28d	Neu_16	-0.0430599	0	0	male
sj27	neutral	28d	Neu_17	0.100414	0	0	male
sj27	neutral	28d	Neu_18	0.0251793	0	0	male
sj27	neutral	28d	Neu_19	-0.00884034	0	0	male
sj27	neutral	28d	Neu_20	-0.00449749	0	0	male
sj27	neutral	28d	Neu_21	-0.0333398	0	0	male
sj27	neutral	28d	Neu_22	0.0112655	0	0	male
sj27	neutral	28d	Neu_23	-0.0258994	0	0	male
sj27	neutral	28d	Neu_24	-0.0153393	0	0	male
sj27	neutral	28d	Neu_25	-0.0195063	0	0	male
sj27	neutral	28d	Neu_26	0.0451083	0	0	male
sj27	neutral	28d	Neu_27	-0.0111683	0	0	male
sj27	neutral	28d	Neu_28	0.00596673	0	0	male
sj27	neutral	28d	Neu_29	0.0160834	0	0	male
sj27	neutral	28d	Neu_30	0.102497	0	0	male
sj28	negative	28d	Neg_01	-0.0148039	0	0	male
sj28	negative	28d	Neg_02	-0.00589898	0	0	male
sj28	negative	28d	Neg_03	-0.00477006	1	0	male
sj28	negative	28d	Neg_04	0.178547	1	0	male
sj28	negative	28d	Neg_05	0.056222	0	0	male
sj28	negative	28d	Neg_06	-0.0108809	0	0	male
sj28	negative	28d	Neg_07	0.0533948	0	0	male
sj28	negative	28d	Neg_08	-0.0467303	0	0	male
sj28	negative	28d	Neg_09	-0.0287021	0	0	male
sj28	negative	28d	Neg_10	0.0497602	0	0	male
sj28	negative	28d	Neg_11	0.0164365	1	0	male
sj28	negative	28d	Neg_12	0.00169213	0	0	male
sj28	negative	28d	Neg_13	-0.0110966	0	0	male
sj28	negative	28d	Neg_14	0.0642004	1	0	male
sj28	negative	28d	Neg_15	-0.0457621	0	0	male
sj28	negative	28d	Neg_16	0.0266833	0	0	male
sj28	negative	28d	Neg_17	0.0949275	0	0	male
sj28	negative	28d	Neg_18	0.0459394	0	1	male
sj28	negative	28d	Neg_19	0.00308863	0	0	male
sj28	negative	28d	Neg_20	0.0152552	0	0	male
sj28	negative	28d	Neg_21	-0.0542445	0	0	male
sj28	negative	28d	Neg_22	0.00782482	0	0	male
sj28	negative	28d	Neg_23	0.0112946	0	0	male
sj28	negative	28d	Neg_24	-0.0604958	0	0	male
sj28	negative	28d	Neg_25	0.0646308	0	0	male
sj28	negative	28d	Neg_26	-0.00366172	0	0	male
sj28	negative	28d	Neg_27	0.0610323	0	0	male
sj28	negative	28d	Neg_28	0.0603588	0	0	male
sj28	negative	28d	Neg_29	0.020461	0	0	male
sj28	negative	28d	Neg_30	-0.0639764	0	0	male
sj28	neutral	28d	Neu_01	-0.0613126	1	0	male
sj28	neutral	28d	Neu_02	0.0430859	0	0	male
sj28	neutral	28d	Neu_03	0.0618797	0	0	male
sj28	neutral	28d	Neu_04	0.0538203	0	0	male
sj28	neutral	28d	Neu_05	-0.0422581	0	0	male
sj28	neutral	28d	Neu_06	0.0269806	0	0	male
sj28	neutral	28d	Neu_07	-0.0214945	0	0	male
sj28	neutral	28d	Neu_08	0.044067	0	0	male
sj28	neutral	28d	Neu_09	-0.0429866	0	0	male
sj28	neutral	28d	Neu_10	0.0567305	0	0	male
sj28	neutral	28d	Neu_11	-0.0117775	0	0	male
sj28	neutral	28d	Neu_12	-0.0107756	0	0	male
sj28	neutral	28d	Neu_13	0.0234666	1	0	male
sj28	neutral	28d	Neu_14	0.0284056	0	0	male
sj28	neutral	28d	Neu_15	0.0110985	0	0	male
sj28	neutral	28d	Neu_16	0.0969387	0	0	male
sj28	neutral	28d	Neu_17	0.057072	0	0	male
sj28	neutral	28d	Neu_18	0.0670078	0	0	male
sj28	neutral	28d	Neu_19	0.033097	0	1	male
sj28	neutral	28d	Neu_20	-0.0621622	0	0	male
sj28	neutral	28d	Neu_21	0.0566548	0	0	male
sj28	neutral	28d	Neu_22	0.049317	0	0	male
sj28	neutral	28d	Neu_23	0.0321499	0	0	male
sj28	neutral	28d	Neu_24	0.0572504	0	0	male
sj28	neutral	28d	Neu_25	0.0843536	0	0	male
sj28	neutral	28d	Neu_26	0.193563	1	0	male
sj28	neutral	28d	Neu_27	-0.0244116	0	0	male
sj28	neutral	28d	Neu_28	0.0148049	0	0	male
sj28	neutral	28d	Neu_29	0.0240879	0	0	male
sj28	neutral	28d	Neu_30	0.0209824	0	0	male
sj29	negative	1d	Neg_01	-0.0827452	0	0	male
sj29	negative	1d	Neg_02	0.0225791	0	0	male
sj29	negative	1d	Neg_03	-0.00762196	0	0	male
sj29	negative	1d	Neg_04	0.0636737	0	0	male
sj29	negative	1d	Neg_05	0.0739343	0	0	male
sj29	negative	1d	Neg_06	0.0135003	0	0	male
sj29	negative	1d	Neg_07	0.0806671	0	0	male
sj29	negative	1d	Neg_08	0.0139593	0	0	male
sj29	negative	1d	Neg_09	-0.0335813	0	0	male
sj29	negative	1d	Neg_10	-0.055523	0	0	male
sj29	negative	1d	Neg_11	-0.0165716	0	0	male
sj29	negative	1d	Neg_12	0.0204393	0	0	male
sj29	negative	1d	Neg_13	-0.014566	0	0	male
sj29	negative	1d	Neg_14	0.0128886	0	0	male
sj29	negative	1d	Neg_15	0.0162313	0	0	male
sj29	negative	1d	Neg_16	-0.0366685	0	0	male
sj29	negative	1d	Neg_17	0.104528	1	0	male
sj29	negative	1d	Neg_18	-0.0043455	0	0	male
sj29	negative	1d	Neg_19	0.0181674	0	0	male
sj29	negative	1d	Neg_20	0.0478495	0	0	male
sj29	negative	1d	Neg_21	-0.0955062	0	0	male
sj29	negative	1d	Neg_22	-0.020887	0	0	male
sj29	negative	1d	Neg_23	0.095582	0	0	male
sj29	negative	1d	Neg_24	0.0238646	0	0	male
sj29	negative	1d	Neg_25	0.0376303	0	0	male
sj29	negative	1d	Neg_26	-0.0632968	0	0	male
sj29	negative	1d	Neg_27	0.0760763	0	0	male
sj29	negative	1d	Neg_28	-0.00540074	0	0	male
sj29	negative	1d	Neg_29	0.0754345	0	0	male
sj29	negative	1d	Neg_30	0.0333103	0	0	male
sj29	neutral	1d	Neu_01	-0.00432398	0	0	male
sj29	neutral	1d	Neu_02	-0.0939756	0	0	male
sj29	neutral	1d	Neu_03	0.0135762	0	0	male
sj29	neutral	1d	Neu_04	0.0444623	0	0	male
sj29	neutral	1d	Neu_05	0.0264475	0	0	male
sj29	neutral	1d	Neu_06	0.0195114	0	0	male
sj29	neutral	1d	Neu_07	-0.037761	0	0	male
sj29	neutral	1d	Neu_08	0.0113963	0	0	male
sj29	neutral	1d	Neu_09	0.102194	0	0	male
sj29	neutral	1d	Neu_10	0.110964	0	0	male
sj29	neutral	1d	Neu_11	-0.0273233	0	0	male
sj29	neutral	1d	Neu_12	-0.0341716	0	0	male
sj29	neutral	1d	Neu_13	-0.00977026	0	0	male
sj29	neutral	1d	Neu_14	0.100491	0	0	male
sj29	neutral	1d	Neu_15	-0.0674342	0	0	male
sj29	neutral	1d	Neu_16	0.0657089	0	0	male
sj29	neutral	1d	Neu_17	-0.0736439	0	0	male
sj29	neutral	1d	Neu_18	0.1046	0	0	male
sj29	neutral	1d	Neu_19	0.0823206	0	0	male
sj29	neutral	1d	Neu_20	3.78899e-05	0	0	male
sj29	neutral	1d	Neu_21	0.000728891	0	0	male
sj29	neutral	1d	Neu_22	-0.0465261	0	0	male
sj29	neutral	1d	Neu_23	0.0662238	0	0	male
sj29	neutral	1d	Neu_24	0.0310148	0	0	male
sj29	neutral	1d	Neu_25	-0.0310581	0	0	male
sj29	neutral	1d	Neu_26	-0.00435155	0	0	male
sj29	neutral	1d	Neu_27	0.0299179	0	0	male
sj29	neutral	1d	Neu_28	0.00731135	0	0	male
sj29	neutral	1d	Neu_29	-0.0935719	0	0	male
sj29	neutral	1d	Neu_30	-0.03494	0	0	male
sj30	negative	1d	Neg_01	-0.0330865	0	0	male
sj30	negative	1d	Neg_02	0.0402147	0	0	male
sj30	negative	1d	Neg_03	-0.0070366	1	0	male
sj30	negative	1d	Neg_04	0.0485236	0	0	male
sj30	negative	1d	Neg_05	0.04773	0	0	male
sj30	negative	1d	Neg_06	0.0020207	0	0	male
sj30	negative	1d	Neg_07	-0.0141277	0	0	male
sj30	negative	1d	Neg_08	0.0396815	0	0	male
sj30	negative	1d	Neg_09	-0.0101415	0	0	male
sj30	negative	1d	Neg_10	-0.0450829	0	0	male
sj30	negative	1d	Neg_11	0.00070542	0	1	male
sj30	negative	1d	Neg_12	-0.0281869	0	0	male
sj30	negative	1d	Neg_13	-0.00601369	0	0	male
sj30	negative	1d	Neg_14	0.0680801	0	0	male
sj30	negative	1d	Neg_15	0.0153775	0	0	male
sj30	negative	1d	Neg_16	-0.0308285	0	1	male
sj30	negative	1d	Neg_17	0.0294264	0	0	male
sj30	negative	1d	Neg_18	-0.0523229	0	1	male
sj30	negative	1d	Neg_19	0.0172642	0	0	male
sj30	negative	1d	Neg_20	0.031991	0	0	male
sj30	negative	1d	Neg_21	-0.0784802	0	0	male
sj30	negative	1d	Neg_22	0.0203879	0	0	male
sj30	negative	1d	Neg_23	-0.023784	0	0	male
sj30	negative	1d	Neg_24	0.0142129	0	0	male
sj30	negative	1d	Neg_25	0.030387	0	1	male
sj30	negative	1d	Neg_26	-0.0792916	0	0	male
sj30	negative	1d	Neg_27	-0.0868253	1	0	male
sj30	negative	1d	Neg_28	-0.100853	0	0	male
sj30	negative	1d	Neg_29	-0.0106397	0	0	male
sj30	negative	1d	Neg_30	0.00970519	0	0	male
sj30	neutral	1d	Neu_01	0.0594779	0	0	male
sj30	neutral	1d	Neu_02	-0.0968247	0	0	male
sj30	neutral	1d	Neu_03	-0.00211135	0	0	male
sj30	neutral	1d	Neu_04	-0.036392	1	0	male
sj30	neutral	1d	Neu_05	0.00762619	0	0	male
sj30	neutral	1d	Neu_06	-0.00882981	0	0	male
sj30	neutral	1d	Neu_07	-0.0292231	1	0	male
sj30	neutral	1d	Neu_08	-0.0198007	0	0	male
sj30	neutral	1d	Neu_09	-0.0991377	0	0	male
sj30	neutral	1d	Neu_10	0.0397196	0	0	male
sj30	neutral	1d	Neu_11	-0.0452371	0	0	male
sj30	neutral	1d	Neu_12	0.0384172	0	0	male
sj30	neutral	1d	Neu_13	0.0375188	0	0	male
sj30	neutral	1d	Neu_14	4.72038e-05	0	0	male
sj30	neutral	1d	Neu_15	0.038271	0	0	male
sj30	neutral	1d	Neu_16	-0.0563318	0	0	male
sj30	neutral	1d	Neu_17	-0.0127031	0	0	male
sj30	neutral	1d	Neu_18	0.0663985	0	0	male
sj30	neutral	1d	Neu_19	0.0154725	0	1	male
sj30	neutral	1d	Neu_20	0.0347524	0	0	male
sj30	neutral	1d	Neu_21	0.00668163	0	0	male
sj30	neutral	1d	Neu_22	0.0372567	0	0	male
sj30	neutral	1d	Neu_23	0.0177364	0	0	male
sj30	neutral	1d	Neu_24	-0.0204154	0	0	male
sj30	neutral	1d	Neu_25	-0.0623479	1	0	male
sj30	neutral	1d	Neu_26	0.0399535	0	0	male
sj30	neutral	1d	Neu_27	0.00864631	1	0	male
sj30	neutral	1d	Neu_28	-0.0190729	0	0	male
sj30	neutral	1d	Neu_29	-0.0452831	0	0	male
sj30	neutral	1d	Neu_30	-0.0325323	0	0	male
sj31	negative	28d	Neg_01	0.0503009	0	0	male
sj31	negative	28d	Neg_02	0.00910253	0	0	male
sj31	negative	28d	Neg_03	0.0342023	0	0	male
sj31	negative	28d	Neg_04	-0.015326	1	1	male
sj31	negative	28d	Neg_05	-0.0296709	0	0	male
sj31	negative	28d	Neg_06	-0.107558	1	0	male
sj31	negative	28d	Neg_07	0.0188468	0	0	male
sj31	negative	28d	Neg_08	-0.0320086	1	0	male
sj31	negative	28d	Neg_09	-0.016222	0	0	male
sj31	negative	28d	Neg_10	0.00631613	0	0	male
sj31	negative	28d	Neg_11	-0.023221	1	0	male
sj31	negative	28d	Neg_12	-0.076064	1	1	male
sj31	negative	28d	Neg_13	0.116639	0	0	male
sj31	negative	28d	Neg_14	-0.0393111	0	0	male
sj31	negative	28d	Neg_15	-0.00976763	0	1	male
sj31	negative	28d	Neg_16	0.026862	0	0	male
sj31	negative	28d	Neg_17	0.029762	0	0	male
sj31	negative	28d	Neg_18	0.0312059	0	0	male
sj31	negative	28d	Neg_19	0.0303576	0	0	male
sj31	negative	28d	Neg_20	0.0552961	1	0	male
sj31	negative	28d	Neg_21	0.0494216	1	0	male
sj31	negative	28d	Neg_22	0.0851187	1	0	male
sj31	negative	28d	Neg_23	0.0353171	0	1	male
sj31	negative	28d	Neg_24	-0.0055366	1	0	male
sj31	negative	28d	Neg_25	0.0395637	0	0	male
sj31	negative	28d	Neg_26	-0.0258298	1	0	male
sj31	negative	28d	Neg_27	-0.0659607	1	0	male
sj31	negative	28d	Neg_28	0.0420742	1	0	male
sj31	negative	28d	Neg_29	-0.0282909	0	0	male
sj31	negative	28d	Neg_30	-0.0060944	0	1	male
sj31	neutral	28d	Neu_01	0.0268629	1	1	male
sj31	neutral	28d	Neu_02	-0.046803	0	0	male
sj31	neutral	28d	Neu_03	-0.00295409	1	0	male
sj31	neutral	28d	Neu_04	0.0321614	0	0	male
sj31	neutral	28d	Neu_05	-0.000605136	0	1	male
sj31	neutral	28d	Neu_06	-0.00328685	0	0	male
sj31	neutral	28d	Neu_07	-0.030941	0	0	male
sj31	neutral	28d	Neu_08	0.0709744	0	0	male
sj31	neutral	28d	Neu_09	0.0387753	0	0	male
sj31	neutral	28d	Neu_10	0.0583218	0	0	male
sj31	neutral	28d	Neu_11	-0.0136057	0	0	male
sj31	neutral	28d	Neu_12	0.00501282	0	0	male
sj31	neutral	28d	Neu_13	-0.0484698	0	0	male
sj31	neutral	28d	Neu_14	0.0308261	0	0	male
sj31	neutral	28d	Neu_15	-0.0705475	1	0	male
sj31	neutral	28d	Neu_16	0.0425716	0	0	male
sj31	neutral	28d	Neu_17	0.0150077	1	1	male
sj31	neutral	28d	Neu_18	0.081335	0	0	male
sj31	neutral	28d	Neu_19	0.000728153	1	1	male
sj31	neutral	28d	Neu_20	-0.0299188	0	0	male
sj31	neutral	28d	Neu_21	-0.0429785	1	0	male
sj31	neutral	28d	Neu_22	-0.0177999	1	0	male
sj31	neutral	28d	Neu_23	0.00431441	1	0	male
sj31	neutral	28d	Neu_24	0.0289484	0	0	male
sj31	neutral	28d	Neu_25	-0.000457972	0	0	male
sj31	neutral	28d	Neu_26	0.101569	0	0	male
sj31	neutral	28d	Neu_27	0.0423493	1	1	male
sj31	neutral	28d	Neu_28	-0.0237922	0	0	male
sj31	neutral	28d	Neu_29	-0.074452	0	0	male
sj31	neutral	28d	Neu_30	-0.0452869	1	0	male
sj32	negative	28d	Neg_01	-0.0204387	0	0	male
sj32	negative	28d	Neg_02	0.0194529	0	0	male
sj32	negative	28d	Neg_03	0.0599723	0	0	male
sj32	negative	28d	Neg_04	0.00341853	0	0	male
sj32	negative	28d	Neg_05	0.0176787	0	0	male
sj32	negative	28d	Neg_06	-0.0404518	0	0	male
sj32	negative	28d	Neg_07	0.0601244	0	0	male
sj32	negative	28d	Neg_08	0.0814351	0	0	male
sj32	negative	28d	Neg_09	-0.00200005	0	1	male
sj32	negative	28d	Neg_10	-0.0406985	1	0	male
sj32	negative	28d	Neg_11	0.0433268	1	1	male
sj32	negative	28d	Neg_12	-0.0343568	0	0	male
sj32	negative	28d	Neg_13	0.0657796	0	0	male
sj32	negative	28d	Neg_14	0.0754684	0	0	male
sj32	negative	28d	Neg_15	0.00278835	0	0	male
sj32	negative	28d	Neg_16	0.0612259	0	0	male
sj32	negative	28d	Neg_17	-0.0107381	0	0	male
sj32	negative	28d	Neg_18	-0.0523533	1	0	male
sj32	negative	28d	Neg_19	0.0493288	0	0	male
sj32	negative	28d	Neg_20	0.059276	0	0	male
sj32	negative	28d	Neg_21	0.0368039	0	0	male
sj32	negative	28d	Neg_22	-0.0187607	0	0	male
sj32	negative	28d	Neg_23	0.014612	0	0	male
sj32	negative	28d	Neg_24	0.0354645	0	0	male
sj32	negative	28d	Neg_25	0.0118551	0	0	male
sj32	negative	28d	Neg_26	-0.00864825	1	0	male
sj32	negative	28d	Neg_27	-0.0388201	1	0	male
sj32	negative	28d	Neg_28	0.0478724	0	0	male
sj32	negative	28d	Neg_29	-0.0882477	0	0	male
sj32	negative	28d	Neg_30	-0.0131539	0	0	male
sj32	neutral	28d	Neu_01	-0.011897	0	0	male
sj32	neutral	28d	Neu_02	0.0245898	0	0	male
sj32	neutral	28d	Neu_03	0.0265753	0	0	male
sj32	neutral	28d	Neu_04	0.0269582	0	0	male
sj32	neutral	28d	Neu_05	0.00704531	0	0	male
sj32	neutral	28d	Neu_06	0.0450825	0	0	male
sj32	neutral	28d	Neu_07	-0.0150529	1	1	male
sj32	neutral	28d	Neu_08	-0.0391247	0	0	male
sj32	neutral	28d	Neu_09	-0.0132339	0	0	male
sj32	neutral	28d	Neu_10	-0.00914668	0	0	male
sj32	neutral	28d	Neu_11	0.0184801	0	0	male
sj32	neutral	28d	Neu_12	0.0697026	1	0	male
sj32	neutral	28d	Neu_13	-0.0740569	0	0	male
sj32	neutral	28d	Neu_14	-0.0601286	0	1	male
sj32	neutral	28d	Neu_15	-0.0999236	1	0	male
sj32	neutral	28d	Neu_16	-0.0256538	0	0	male
sj32	neutral	28d	Neu_17	-0.00600156	0	0	male
sj32	neutral	28d	Neu_18	-0.0320398	0	0	male
sj32	neutral	28d	Neu_19	-0.00556262	1	1	male
sj32	neutral	28d	Neu_20	0.0733123	0	0	male
sj32	neutral	28d	Neu_21	-0.0606668	0	0	male
sj32	neutral	28d	Neu_22	-0.0306781	0	0	male
sj32	neutral	28d	Neu_23	-0.0488232	0	0	male
sj32	neutral	28d	Neu_24	-0.0350544	0	0	male
sj32	neutral	28d	Neu_25	0.038707	0	0	male
sj32	neutral	28d	Neu_26	-0.0218391	0	0	male
sj32	neutral	28d	Neu_27	-0.0104915	0	0	male
sj32	neutral	28d	Neu_28	0.00425131	0	0	male
sj32	neutral	28d	Neu_29	-0.0390722	1	0	male
sj32	neutral	28d	Neu_30	0.0263644	0	1	male
sj33	negative	1d	Neg_01	0.0576943	0	0	male
sj33	negative	1d	Neg_02	0.010322	0	0	male
sj33	negative	1d	Neg_03	0.0493677	0	0	male
sj33	negative	1d	Neg_04	0.0231651	0	0	male
sj33	negative	1d	Neg_05	-0.0419052	0	0	male
sj33	negative	1d	Neg_06	0.0771574	0	0	male
sj33	negative	1d	Neg_07	-0.019762	0	0	male
sj33	negative	1d	Neg_08	-0.0540098	0	0	male
sj33	negative	1d	Neg_09	-0.0309304	0	0	male
sj33	negative	1d	Neg_10	-0.0569493	0	0	male
sj33	negative	1d	Neg_11	-0.0437021	1	0	male
sj33	negative	1d	Neg_12	0.0532732	0	0	male
sj33	negative	1d	Neg_13	-0.00819175	0	0	male
sj33	negative	1d	Neg_14	-0.042325	0	0	male
sj33	negative	1d	Neg_15	0.00849313	0	0	male
sj33	negative	1d	Neg_16	-0.0348784	0	0	male
sj33	negative	1d	Neg_17	-0.00690849	0	0	male
sj33	negative	1d	Neg_18	0.0656059	0	0	male
sj33	negative	1d	Neg_19	0.0348414	0	0	male
sj33	negative	1d	Neg_20	-0.0546359	0	0	male
sj33	negative	1d	Neg_21	0.0203215	0	0	male
sj33	negative	1d	Neg_22	0.0171051	0	0	male
sj33	negative	1d	Neg_23	-0.0229959	0	0	male
sj33	negative	1d	Neg_24	0.017491	0	0	male
sj33	negative	1d	Neg_25	-0.021699	0	0	male
sj33	negative	1d	Neg_26	0.0207022	0	0	male
sj33	negative	1d	Neg_27	0.0454488	0	0	male
sj33	negative	1d	Neg_28	-0.00403585	0	0	male
sj33	negative	1d	Neg_29	0.0224812	0	0	male
sj33	negative	1d	Neg_30	0.0326464	0	0	male
sj33	neutral	1d	Neu_01	0.025181	0	0	male
sj33	neutral	1d	Neu_02	0.0339478	0	0	male
sj33	neutral	1d	Neu_03	0.00586446	0	0	male
sj33	neutral	1d	Neu_04	0.0333854	0	0	male
sj33	neutral	1d	Neu_05	0.0369818	0	0	male
sj33	neutral	1d	Neu_06	-0.0591936	0	0	male
sj33	neutral	1d	Neu_07	-0.0155745	0	0	male
sj33	neutral	1d	Neu_08	-0.0150183	0	0	male
sj33	neutral	1d	Neu_09	-0.0335668	0	0	male
sj33	neutral	1d	Neu_10	0.0572321	0	0	male
sj33	neutral	1d	Neu_11	-0.0198155	0	0	male
sj33	neutral	1d	Neu_12	0.00255829	0	0	male
sj33	neutral	1d	Neu_13	0.0208736	0	0	male
sj33	neutral	1d	Neu_14	-0.0409478	0	0	male
sj33	neutral	1d	Neu_15	0.00887009	0	0	male
sj33	neutral	1d	Neu_16	0.0199386	0	0	male
sj33	neutral	1d	Neu_17	0.00113155	0	0	male
sj33	neutral	1d	Neu_18	-0.0579755	0	0	male
sj33	neutral	1d	Neu_19	0.0681158	0	0	male
sj33	neutral	1d	Neu_20	0.0236037	0	0	male
sj33	neutral	1d	Neu_21	0.00684576	0	0	male
sj33	neutral	1d	Neu_22	-0.0343184	0	0	male
sj33	neutral	1d	Neu_23	0.0574429	0	0	male
sj33	neutral	1d	Neu_24	0.105299	0	0	male
sj33	neutral	1d	Neu_25	-0.0415172	0	0	male
sj33	neutral	1d	Neu_26	-0.042631	0	0	male
sj33	neutral	1d	Neu_27	-0.0722134	0	0	male
sj33	neutral	1d	Neu_28	0.0441933	1	0	male
sj33	neutral	1d	Neu_29	-0.0109553	1	0	male
sj33	neutral	1d	Neu_30	-0.0106006	0	0	male
sj34	negative	1d	Neg_01	0.0110324	0	0	male
sj34	negative	1d	Neg_02	0.00184244	0	0	male
sj34	negative	1d	Neg_03	0.0298412	0	0	male
sj34	negative	1d	Neg_04	0.0217259	0	0	male
sj34	negative	1d	Neg_05	0.056953	0	0	male
sj34	negative	1d	Neg_06	0.0398019	0	0	male
sj34	negative	1d	Neg_07	0.00154357	0	0	male
sj34	negative	1d	Neg_08	-0.0169355	0	0	male
sj34	negative	1d	Neg_09	-0.0061683	0	0	male
sj34	negative	1d	Neg_10	0.0283054	0	0	male
sj34	negative	1d	Neg_11	-0.00960962	0	0	male
sj34	negative	1d	Neg_12	-0.041589	0	0	male
sj34	negative	1d	Neg_13	0.0567371	0	0	male
sj34	negative	1d	Neg_14	0.0513298	0	0	male
sj34	negative	1d	Neg_15	0.0252808	0	0	male
sj34	negative	1d	Neg_16	-0.0206678	0	0	male
sj34	negative	1d	Neg_17	0.0480315	0	0	male
sj34	negative	1d	Neg_18	-0.133773	0	0	male
sj34	negative	1d	Neg_19	0.0111632	0	0	male
[truncated: 1,121 more rows]

## Sheet: Figure6_upperPanel
Name	delay	emotion	longaxis	ERS	sex
sj01	1d	neutral	anterior_hippocampus	-0.0109524	female
sj01	1d	negative	posterior_hippocampus	-0.00807986	female
sj01	1d	neutral	posterior_hippocampus	-0.0118287	female
sj01	1d	negative	anterior_hippocampus	-0.00753678	female
sj02	1d	neutral	anterior_hippocampus	0.0114813	female
sj02	1d	negative	anterior_hippocampus	0.0126977	female
sj02	1d	negative	posterior_hippocampus	-0.000189457	female
sj02	1d	neutral	posterior_hippocampus	0.00836776	female
sj03	28d	negative	posterior_hippocampus	0.0207714	female
sj03	28d	neutral	posterior_hippocampus	0.0096505	female
sj03	28d	neutral	anterior_hippocampus	0.00330416	female
sj03	28d	negative	anterior_hippocampus	0.00759778	female
sj04	28d	neutral	anterior_hippocampus	0.000965627	female
sj04	28d	negative	posterior_hippocampus	0.0119374	female
sj04	28d	neutral	posterior_hippocampus	0.00815436	female
sj04	28d	negative	anterior_hippocampus	0.0109427	female
sj05	1d	neutral	anterior_hippocampus	0.0022257	female
sj05	1d	negative	anterior_hippocampus	-0.00913418	female
sj05	1d	neutral	posterior_hippocampus	0.00657244	female
sj05	1d	negative	posterior_hippocampus	-0.0136644	female
sj06	1d	neutral	anterior_hippocampus	0.00337774	female
sj06	1d	negative	anterior_hippocampus	0.00653255	female
sj06	1d	neutral	posterior_hippocampus	0.00990594	female
sj06	1d	negative	posterior_hippocampus	0.0150344	female
sj07	28d	neutral	anterior_hippocampus	0.0123699	female
sj07	28d	negative	posterior_hippocampus	-0.00210695	female
sj07	28d	negative	anterior_hippocampus	0.01382	female
sj07	28d	neutral	posterior_hippocampus	0.00758371	female
sj08	28d	neutral	anterior_hippocampus	0.000973019	female
sj08	28d	negative	anterior_hippocampus	-0.00308951	female
sj08	28d	neutral	posterior_hippocampus	0.0371558	female
sj08	28d	negative	posterior_hippocampus	0.0426332	female
sj09	1d	neutral	anterior_hippocampus	0.00115595	female
sj09	1d	negative	anterior_hippocampus	0.00050732	female
sj09	1d	neutral	posterior_hippocampus	-0.000877909	female
sj09	1d	negative	posterior_hippocampus	0.00662732	female
sj10	1d	neutral	anterior_hippocampus	0.00405719	female
sj10	1d	negative	anterior_hippocampus	-0.00518268	female
sj10	1d	neutral	posterior_hippocampus	0.00987986	female
sj10	1d	negative	posterior_hippocampus	0.0173439	female
sj11	28d	neutral	anterior_hippocampus	0.00306344	female
sj11	28d	negative	anterior_hippocampus	0.000816483	female
sj11	28d	neutral	posterior_hippocampus	0.0103993	female
sj11	28d	negative	posterior_hippocampus	0.000675443	female
sj12	28d	neutral	anterior_hippocampus	0.00586653	female
sj12	28d	negative	anterior_hippocampus	0.00647007	female
sj12	28d	neutral	posterior_hippocampus	-0.00106571	female
sj12	28d	negative	posterior_hippocampus	-0.00266613	female
sj13	1d	neutral	anterior_hippocampus	-0.00770925	female
sj13	1d	negative	anterior_hippocampus	0.00360037	female
sj13	1d	neutral	posterior_hippocampus	0.00445827	female
sj13	1d	negative	posterior_hippocampus	0.00711079	female
sj14	1d	neutral	anterior_hippocampus	0.0101358	female
sj14	1d	negative	anterior_hippocampus	-0.00303288	female
sj14	1d	neutral	posterior_hippocampus	0.00145396	female
sj14	1d	negative	posterior_hippocampus	-0.0050355	female
sj15	28d	neutral	anterior_hippocampus	-0.0110158	female
sj15	28d	negative	anterior_hippocampus	0.0070816	female
sj15	28d	neutral	posterior_hippocampus	0.0260291	female
sj15	28d	negative	posterior_hippocampus	0.0282421	female
sj16	28d	neutral	anterior_hippocampus	-0.00276023	female
sj16	28d	negative	anterior_hippocampus	-0.00568388	female
sj16	28d	neutral	posterior_hippocampus	0.0112435	female
sj16	28d	negative	posterior_hippocampus	0.0122467	female
sj17	1d	neutral	anterior_hippocampus	-0.00146783	female
sj17	1d	negative	anterior_hippocampus	-0.00160708	female
sj17	1d	neutral	posterior_hippocampus	-0.00454347	female
sj17	1d	negative	posterior_hippocampus	-0.00658047	female
sj18	1d	neutral	anterior_hippocampus	-0.0011729	female
sj18	1d	negative	anterior_hippocampus	0.00490667	female
sj18	1d	neutral	posterior_hippocampus	0.0131141	female
sj18	1d	negative	posterior_hippocampus	0.017818	female
sj19	28d	neutral	anterior_hippocampus	0.00946386	female
sj19	28d	negative	anterior_hippocampus	0.00261501	female
sj19	28d	neutral	posterior_hippocampus	0.00714249	female
sj19	28d	negative	posterior_hippocampus	0.00121027	female
sj20	28d	neutral	anterior_hippocampus	0.00596878	female
sj20	28d	negative	anterior_hippocampus	0.00346706	female
sj20	28d	neutral	posterior_hippocampus	0.00169733	female
sj20	28d	negative	posterior_hippocampus	-0.00902092	female
sj21	1d	negative	anterior_hippocampus	-0.0113197	female
sj21	1d	neutral	anterior_hippocampus	-0.0017394	female
sj21	1d	neutral	posterior_hippocampus	0.00517659	female
sj21	1d	negative	posterior_hippocampus	0.000315819	female
sj22	1d	neutral	posterior_hippocampus	0.0148674	female
sj22	1d	negative	anterior_hippocampus	-0.00699574	female
sj22	1d	neutral	anterior_hippocampus	0.00499052	female
sj22	1d	negative	posterior_hippocampus	0.0057819	female
sj23	28d	negative	anterior_hippocampus	-0.00701633	female
sj23	28d	neutral	posterior_hippocampus	-0.00390755	female
sj23	28d	neutral	anterior_hippocampus	-0.00579507	female
sj23	28d	negative	posterior_hippocampus	0.0272929	female
sj24	28d	negative	anterior_hippocampus	0.00822541	female
sj24	28d	neutral	posterior_hippocampus	0.00449009	female
sj24	28d	neutral	anterior_hippocampus	0.00669815	female
sj24	28d	negative	posterior_hippocampus	0.0149374	female
sj25	1d	negative	posterior_hippocampus	-0.00145498	male
sj25	1d	neutral	posterior_hippocampus	-0.000506566	male
sj25	1d	negative	anterior_hippocampus	-0.00264422	male
sj25	1d	neutral	anterior_hippocampus	0.00736043	male
sj26	1d	negative	posterior_hippocampus	0.00806407	male
sj26	1d	neutral	anterior_hippocampus	0.0018836	male
sj26	1d	neutral	posterior_hippocampus	-3.48131e-05	male
sj26	1d	negative	anterior_hippocampus	0.00494055	male
sj27	28d	neutral	posterior_hippocampus	-0.000770175	male
sj27	28d	negative	anterior_hippocampus	0.00499799	male
sj27	28d	negative	posterior_hippocampus	-0.00146217	male
sj27	28d	neutral	anterior_hippocampus	0.010566	male
sj28	28d	negative	posterior_hippocampus	0.0160242	male
sj28	28d	neutral	posterior_hippocampus	0.0286545	male
sj28	28d	negative	anterior_hippocampus	-0.00285772	male
sj28	28d	neutral	anterior_hippocampus	-0.00423745	male
sj29	1d	neutral	anterior_hippocampus	0.0132754	male
sj29	1d	negative	posterior_hippocampus	0.0131201	male
sj29	1d	negative	anterior_hippocampus	0.00188981	male
sj29	1d	neutral	posterior_hippocampus	0.00860183	male
sj30	1d	neutral	anterior_hippocampus	0.0133703	male
sj30	1d	negative	posterior_hippocampus	-0.00636643	male
sj30	1d	negative	anterior_hippocampus	0.00518497	male
sj30	1d	neutral	posterior_hippocampus	-0.00460891	male
sj31	28d	neutral	anterior_hippocampus	-0.00644687	male
sj31	28d	negative	posterior_hippocampus	0.00598418	male
sj31	28d	neutral	posterior_hippocampus	0.00426197	male
sj31	28d	negative	anterior_hippocampus	-0.00354048	male
sj32	28d	neutral	anterior_hippocampus	0.000825181	male
sj32	28d	negative	anterior_hippocampus	0.00577543	male
sj32	28d	negative	posterior_hippocampus	0.0125738	male
sj32	28d	neutral	posterior_hippocampus	-0.00924595	male
sj33	1d	neutral	anterior_hippocampus	0.00297015	male
sj33	1d	negative	anterior_hippocampus	0.00903085	male
sj33	1d	neutral	posterior_hippocampus	0.0032379	male
sj33	1d	negative	posterior_hippocampus	0.00377292	male
sj34	1d	neutral	anterior_hippocampus	0.00105384	male
sj34	1d	negative	anterior_hippocampus	0.00114285	male
sj34	1d	neutral	posterior_hippocampus	0.0114027	male
sj34	1d	negative	posterior_hippocampus	0.00868351	male
sj35	28d	neutral	anterior_hippocampus	0.0124625	male
sj35	28d	negative	anterior_hippocampus	0.00233145	male
sj35	28d	neutral	posterior_hippocampus	0.00934262	male
sj35	28d	negative	posterior_hippocampus	-0.00481071	male
sj36	28d	neutral	anterior_hippocampus	-0.00257637	male
sj36	28d	negative	anterior_hippocampus	0.00501863	male
sj36	28d	neutral	posterior_hippocampus	0.010838	male
sj36	28d	negative	posterior_hippocampus	0.0364535	male
sj37	1d	neutral	anterior_hippocampus	0.00634259	male
sj37	1d	negative	anterior_hippocampus	0.0058992	male
sj37	1d	neutral	posterior_hippocampus	0.0064205	male
sj37	1d	negative	posterior_hippocampus	0.0142552	male
sj38	1d	neutral	anterior_hippocampus	0.00502609	male
sj38	1d	negative	anterior_hippocampus	-0.00504029	male
sj38	1d	neutral	posterior_hippocampus	0.00519432	male
sj38	1d	negative	posterior_hippocampus	0.0281289	male
sj39	28d	neutral	anterior_hippocampus	-0.00108376	male
sj39	28d	negative	anterior_hippocampus	0.00332878	male
sj39	28d	neutral	posterior_hippocampus	0.00195056	male
sj39	28d	negative	posterior_hippocampus	0.0268832	male
sj40	28d	neutral	anterior_hippocampus	-0.0020783	male
sj40	28d	negative	anterior_hippocampus	0.00899189	male
sj40	28d	neutral	posterior_hippocampus	0.00676784	male
sj40	28d	negative	posterior_hippocampus	0.0412733	male
sj41	1d	neutral	anterior_hippocampus	0.0136031	male
sj41	1d	negative	anterior_hippocampus	0.00763407	male
sj41	1d	neutral	posterior_hippocampus	0.0097335	male
sj41	1d	negative	posterior_hippocampus	0.019816	male
sj42	1d	neutral	anterior_hippocampus	0.0223277	male
sj42	1d	negative	anterior_hippocampus	0.00115642	male
sj42	1d	neutral	posterior_hippocampus	0.0202888	male
sj42	1d	negative	posterior_hippocampus	0.0241787	male
sj43	28d	neutral	anterior_hippocampus	-0.0101594	male
sj43	28d	negative	anterior_hippocampus	-0.00223764	male
sj43	28d	neutral	posterior_hippocampus	0.0118129	male
sj43	28d	negative	posterior_hippocampus	0.00346439	male
sj44	28d	neutral	anterior_hippocampus	-0.00271208	male
sj44	28d	negative	anterior_hippocampus	0.00413304	male
sj44	28d	neutral	posterior_hippocampus	0.00561815	male
sj44	28d	negative	posterior_hippocampus	-0.00245503	male
sj45	1d	neutral	anterior_hippocampus	0.00892644	male
sj45	1d	negative	anterior_hippocampus	0.00543032	male
sj45	1d	neutral	posterior_hippocampus	0.0108641	male
sj45	1d	negative	posterior_hippocampus	-0.00946868	male
sj46	1d	negative	anterior_hippocampus	0.00579997	male
sj46	1d	neutral	posterior_hippocampus	0.0116733	male
sj46	1d	neutral	anterior_hippocampus	0.0083857	male
sj46	1d	negative	posterior_hippocampus	0.0170839	male
sj47	28d	neutral	anterior_hippocampus	0.0113063	male
sj47	28d	negative	anterior_hippocampus	0.00586955	male
sj47	28d	neutral	posterior_hippocampus	0.00834164	male
sj47	28d	negative	posterior_hippocampus	0.0135186	male
sj48	28d	neutral	anterior_hippocampus	-0.00634345	male
sj48	28d	negative	anterior_hippocampus	0.00676178	male
sj48	28d	neutral	posterior_hippocampus	0.0219038	male
sj48	28d	negative	posterior_hippocampus	0.0120615	male
sj49	1d	neutral	posterior_hippocampus	-0.00907624	female
sj49	1d	negative	anterior_hippocampus	0.00452713	female
sj49	1d	neutral	anterior_hippocampus	0.00739723	female
sj49	1d	negative	posterior_hippocampus	0.00271343	female
sj50	28d	negative	anterior_hippocampus	0.00249724	female
sj50	28d	neutral	anterior_hippocampus	0.00250969	female
sj50	28d	neutral	posterior_hippocampus	0.0256951	female
sj50	28d	negative	posterior_hippocampus	0.0141253	female
sj51	1d	neutral	posterior_hippocampus	-0.00522442	male
sj51	1d	negative	posterior_hippocampus	-0.00479208	male
sj51	1d	negative	anterior_hippocampus	0.00318902	male
sj51	1d	neutral	anterior_hippocampus	-0.00430911	male
sj52	28d	neutral	posterior_hippocampus	-0.00999026	male
sj52	28d	negative	anterior_hippocampus	0.00823277	male
sj52	28d	neutral	anterior_hippocampus	0.00799441	male
sj52	28d	negative	posterior_hippocampus	0.00912356	male

[truncated: 22 more sheets: SupplementaryTable1_oldItems, SupplementaryTable1_lures, SupplementaryTable2, SupplementaryTable3, SupplementaryTable4, SupplementaryTable7, SupplementaryTable5, SupplementaryTable8, SupplementaryTable9, SupplementaryTable10, SupplFig4_SupplTab11, SupplementaryTable13, SupplementaryTable14, SupplementaryTable15, SupplementaryTable16, SupplementaryTable17, SupplementaryTable18, SupplementaryFigure1, SupplementaryFigure2, SupplementaryFigure3 …]
